# Supplementary material for: The genomic epidemiology of Escherichia albertii infecting humans and birds in Great Britain
Source: Nat Commun. 2023 Mar 27;14:1707. doi: 10.1038/s41467-023-37312-3 (PMC10043262; doi:10.1038/s41467-023-37312-3)
Supplement: Supplementary file 4 — Supplementary Data 1–4 [file 41467_2023_37312_MOESM4_ESM.xlsx]

## Sheet: Supplementary data 1
							Patient metadata						Isolate metadata					Aminoglycoside					Beta-lactam			Trimethoprim						Lincosamide		Multidrug	Macrolide	Quinolone						Sulfonamide			Tetracycline		Fosfomycin
SRA Accession	BioSample Accession	Genome Accession	Specimen Source	Receipt Date	Report Date	Lab Name	Sex	Age		PHE Centre	Country	Travel Destination	Organism Identified	ST	BAPS cluster	EAE	Stx Subtype	aadA1	aadA12	aadA2	aph(3'')-Ib	aph(6)-Id	blaDHA-1	blaTEM-1	blaTEM-135	dfrA12	dfrA14	dfrA15	dfrA17	dfrA5	dfrA7	lnu(F)	lnu(G)	marR_S3N*	mph(A)	gyrA_S83L*	parC_S57T*	parE_I355T*	qnrB19	qnrB4	qnrS13	sul1	sul2	sul3	tet(A)	tet(B)	uhpA_G97D*	uhpT_E350Q*
SRR12046610	SAMN31521377	JAQAMU000000000	Human	2020-06-10	2020-06-17	NORTH TYNESIDE GENERAL HOSP	F	Infant		North East	England		Escherichia albertii	P3546	6	+		0	0	0	0	0	0	0	0	0	0	0	0	0	0	0	0	1	0	0	0	1	0	0	0	0	0	0	0	0	0	1
SRR15338083	SAMN31521391	JAQANI000000000	Human	2021-05-18	2021-05-23	IQA	U	Infant			England		Escherichia albertii	7834	8	+		0	0	0	0	0	0	0	0	0	0	0	0	0	0	0	0	1	0	0	0	1	0	0	0	0	0	0	0	0	0	1
SRR3578988	SAMN31521409	JAQAOA000000000	Human	2015-11-13	2015-11-23	MICROBIOLOGY - MANCHESTER	M	Infant		North West	England		Escherichia albertii	4638	3	+		0	1	0	0	0	0	0	0	0	0	0	0	0	0	0	1	1	0	0	0	1	0	0	0	0	1	0	0	0	0	1
SRR7236585	SAMN31521423	JAQAOO000000000	Human	2017-06-01	2017-06-16	DX6790100-NOTTINGHAM MICRO	F	Infant		East Midlands	England		Escherichia albertii	5268	6	+		0	0	0	0	0	0	0	0	0	0	0	0	0	0	0	0	1	0	0	0	1	0	0	0	0	0	0	0	0	0	1
SRR7286527	SAMN31521430	JAQAOV000000000	Human	2017-09-04	2017-09-14	TAUNTON MICROBIOLOGY LAB	F	Infant		South West	England		Escherichia albertii	7834	8	+		0	0	0	0	0	0	0	0	0	0	0	0	0	0	0	0	1	0	0	0	1	0	0	0	0	0	0	0	1	0	1
SRR10350841	SAMN31521371	JAQAMO000000000	Human	2019-10-07	2019-10-21	MICROBIOLOGY - MANCHESTER	M	Infant		North West	England		Escherichia albertii	4638	3	+		0	0	1	0	0	0	1	0	1	0	0	0	0	0	0	0	1	0	0	0	1	0	0	0	1	0	0	1	0	0	1
SRR15338066	SAMN31521390	JAQANH000000000	Human	2021-05-18	2021-05-23	IQA	U	Infant			England		Escherichia albertii	6048	6	+		0	0	0	0	0	0	0	0	0	0	0	0	0	0	0	0	1	0	0	0	1	0	0	0	0	0	0	0	0	0	1
SRR15361721	SAMN31521396	JAQANN000000000	Human	2019-07-30	2019-08-10	IQA	M	Infant			England		Escherichia albertii	5262	8	+		0	0	0	0	0	0	0	0	0	0	0	0	0	0	0	0	1	0	0	0	1	0	0	0	0	0	0	0	0	0	1
SRR15529087	SAMN31521402	JAQANT000000000	Human	2021-08-05	2021-08-18	BARNET GENERAL HOSPITAL EN5	F	Infant		London	England		Escherichia albertii	1338	6	+		0	0	0	0	0	0	0	0	0	0	0	0	0	0	0	0	1	0	0	0	1	0	0	0	0	0	0	0	0	0	1
SRR4897706	SAMN31521415	JAQAOG000000000	Human	2016-06-22	2016-06-30	ALDER HEY HOSPITAL	M	Infant		North West	England		Escherichia albertii	4606	7	+		0	0	0	0	0	0	0	0	0	0	0	0	0	0	0	0	0	0	0	0	1	0	0	0	0	0	0	0	0	0	1
SRR7244272	SAMN31521424	JAQAOP000000000	Human	2017-04-28	2017-05-11	DX6400902-MEDWAY MARITIME HOSP	M	Infant		South East	England		Escherichia albertii	7833	6	+		0	0	0	0	0	0	0	0	0	0	0	0	0	0	0	0	1	0	0	0	1	0	0	0	0	0	0	0	0	0	1
SRR7866098	SAMN31521436	JAQAPB000000000	Human	2018-07-26	2018-08-03	HULL ROYAL INFIRMARY	M	Infant		Yorkshire and Humber	England		Escherichia albertii	P3367	8	+		0	0	0	0	0	0	0	0	0	0	0	0	0	0	0	0	1	0	0	0	1	0	0	0	0	0	0	0	0	0	1
SRR8389620	SAMN31521437	JAQAPC000000000	Human	2018-12-20	2018-12-31	WHITTINGTON HOSPITAL N19	M	Infant		London	England		Escherichia albertii	4634	7	+		0	0	0	0	0	0	0	1	0	0	0	0	0	0	0	0	1	0	0	0	1	0	0	0	0	0	0	0	0	0	1
SRR9886008	SAMN31521449	JAQAPO000000000	Human	2019-07-19	2019-07-31	ST HELIER HOSPITAL	M	Infant		London	England		Escherichia albertii	P3461	8	+		0	0	0	0	0	0	0	0	0	0	0	0	0	0	0	0	1	0	0	0	1	0	0	0	0	0	0	0	0	0	1
SRR12508555	SAMN31521379	JAQAMW000000000	Human	2020-08-18	2020-08-23	BRISTOL VIROLOGY - MYRTLE RD	M	Children		South West	England		Escherichia albertii	6048	6	+		0	0	0	0	0	0	0	0	0	0	0	0	0	0	0	0	1	0	0	0	1	0	0	0	0	0	0	0	0	0	1
SRR12769842	SAMN31521381	JAQAMY000000000	Human	2019-10-03	2019-10-12	IQA	F	Children			England		Escherichia albertii	2700	8	+		0	0	0	0	0	0	0	0	0	0	0	0	0	0	0	0	1	0	0	0	1	0	0	0	0	0	0	0	0	0	1
SRR15337996	SAMN31521386	JAQAND000000000	Human	2021-05-18	2021-05-23	IQA	U	Children			England		Escherichia albertii	5431	2	+		0	0	0	0	0	0	0	0	0	0	0	0	0	0	0	0	1	0	1	0	1	0	0	0	0	0	0	0	0	0	1
SRR15338197	SAMN31521395	JAQANM000000000	Human	2021-05-18	2021-05-23	IQA	U	Children			England		Escherichia albertii	383	8	+		0	0	0	0	0	0	0	0	0	0	0	0	0	0	0	0	1	0	0	0	1	0	0	0	0	0	0	0	0	0	1
SRR8838300	SAMN31521440	JAQAPF000000000	Human	2019-03-21	2019-03-31	MICROBIOLOGY - MANCHESTER	F	Children		North West	England	Pakistan	Escherichia albertii	5390	4	+		0	0	0	0	0	1	1	0	0	0	0	1	0	0	0	0	1	1	1	0	1	0	1	0	1	0	0	1	0	1	1
SRR13268944	SAMN31521385	JAQANC000000000	Human	2020-12-07	2020-12-16	MICROBIOLOGY - MANCHESTER	F	Children		North West	England		Escherichia albertii	5431	2	+		0	0	0	0	0	0	0	0	0	0	0	0	0	0	0	0	1	0	1	0	1	0	0	0	0	0	0	0	0	0	1
SRR7251060	SAMN31521427	JAQAOS000000000	Human	2017-04-19	2017-04-26	LEEDS GENERAL INFIRMARY	F	Children		Yorkshire and Humber	England	Pakistan	Escherichia albertii	5431	2	+		0	0	0	0	0	0	0	0	0	0	0	0	0	0	0	0	1	0	1	0	1	0	0	0	0	0	0	0	0	0	1
SRR11068379	SAMN31521373	JAQAMQ000000000	Human	2020-01-30	2020-02-10	FRIMLEY PARK HOSPITAL GU16	F	Children		London	England		Escherichia albertii	5390	4	+		0	0	0	0	0	1	1	0	0	0	0	1	0	0	0	0	1	1	1	0	1	0	1	0	1	0	0	1	0	1	1
SRR15338189	SAMN31521394	JAQANL000000000	Human	2021-05-18	2021-05-23	IQA	U	Children			England		Escherichia albertii	4638	3	+		0	0	0	0	0	0	0	0	0	0	0	0	0	0	0	0	1	0	0	0	1	0	0	0	0	1	0	0	0	0	1
SRR4786049	SAMN31521412	JAQAOD000000000	Human	2016-05-10	2016-05-31	MICROBIOLOGY - MANCHESTER	F	Children		North West	England		Escherichia albertii	4638	3	+		0	0	1	1	1	0	1	0	1	0	0	0	0	0	1	0	1	0	0	0	1	0	0	0	1	1	0	1	0	0	1
SRR7179833	SAMN31521417	JAQAOI000000000	Human	2017-09-04	2017-09-13	TAUNTON MICROBIOLOGY LAB	M	Children		South West	England		Escherichia albertii	7832	6	+		0	0	0	0	0	0	0	0	0	0	0	0	0	0	0	0	1	0	0	0	1	0	0	0	0	0	0	0	0	0	1
SRR4787276	SAMN31521414	JAQAOF000000000	Human	2016-08-24	2016-09-02	MICROBIOLOGY - MANCHESTER	F	Children		North West	England		Escherichia albertii	4596	3	+		0	1	0	0	0	0	1	0	0	0	0	0	0	0	0	1	1	0	0	0	1	0	0	0	0	0	0	0	0	0	1
SRR7221329	SAMN31521421	JAQAOM000000000	Human	2018-05-03	2018-05-19	FRIMLEY PARK HOSPITAL GU16	F	Children		South East	England	India	Escherichia albertii	5390	4	+		0	0	0	0	0	1	1	0	0	0	0	1	0	0	0	0	1	1	1	0	1	0	1	0	1	0	0	0	0	1	1
SRR7367458	SAMN31521434	JAQAOZ000000000	Human	2018-04-20	2018-04-28	NEW CROSS HOSPITAL WV10	F	Children		West Midlands	England	Pakistan	Escherichia albertii	5431	2	+		0	0	0	0	0	0	0	0	0	0	0	0	0	0	0	0	1	0	1	0	1	0	0	0	0	0	0	0	0	0	1
SRR3581330	SAMN31521411	JAQAOC000000000	Human	2015-09-09	2015-09-18	STOKE MANDEVILLE HOSPITAL	M	Children		South East	England		Escherichia albertii	413	2	+		0	0	0	0	0	0	0	0	0	0	0	0	0	0	0	0	1	0	1	0	1	0	0	0	0	0	0	0	0	0	1
SRR15367474	SAMN31521398	JAQANP000000000	Human	2021-05-18	2021-05-28	IQA	U	Adult			England	Tanzania	Escherichia albertii	413	2	+		0	0	0	0	0	0	0	0	0	0	0	0	0	0	0	0	1	0	0	0	1	0	0	0	0	0	0	0	0	0	1
SRR15338108	SAMN31521392	JAQANJ000000000	Human	2021-05-18	2021-05-23	IQA	U	Adult			England		Escherichia albertii	4596	3	+		0	0	0	0	0	0	1	0	0	0	0	0	0	0	0	0	1	0	0	0	1	0	0	0	0	0	0	0	1	0	1
SRR7286614	SAMN31521432	JAQAOX000000000	Human	2017-08-16	2017-08-29	TAUNTON MICROBIOLOGY LAB	F	Adult		South West	England		Escherichia albertii	2686	8	+		0	0	0	0	0	0	0	0	0	0	0	0	0	0	0	0	1	0	0	0	1	0	0	0	0	0	0	0	0	0	1
SRR9050433	SAMN31521443	JAQAPI000000000	Human	2019-04-26	2019-05-12	DX6720102 -NORTHWICK PARK	M	Adult		London	England		Escherichia albertii	5390	4	+		0	0	0	0	0	1	1	0	0	0	0	1	0	0	0	0	1	1	1	0	1	0	1	0	1	0	0	1	0	1	1
SRR9586540	SAMN31521447	JAQAPM000000000	Human	2019-06-13	2019-06-22	MICROBIOLOGY - MANCHESTER	M	Adult		North West	England		Escherichia albertii	5390	4	+		0	0	0	0	0	1	1	0	0	0	0	1	0	0	0	0	1	1	1	0	1	0	1	0	1	0	0	1	0	1	1
SRR15338143	SAMN31521393	JAQANK000000000	Human	2021-05-18	2021-05-23	IQA	U	Adult			England		Escherichia albertii	7414	8	+		0	0	0	0	0	0	0	0	0	0	0	0	0	0	0	0	1	0	0	0	1	0	0	0	0	0	0	0	0	0	1
SRR3579375	SAMN31521410	JAQAOB000000000	Human	2015-11-17	2015-11-26	FREEMAN HOSPITAL	M	Adult		North East	England	Spain	Escherichia albertii	5390	4	+		0	0	0	0	0	0	1	0	0	0	0	0	0	0	0	0	1	0	1	0	1	0	0	0	0	0	0	1	0	1	1
SRR12769882	SAMN31521382	JAQAMZ000000000	Human	2019-09-10	2019-10-08	IQA	F	Adult			England		Escherichia albertii	4619	8	+		0	0	0	0	0	0	0	0	0	0	0	0	0	0	0	0	1	0	1	0	1	0	0	0	0	0	0	0	0	0	1
SRR7249698	SAMN31521426	JAQAOR000000000	Human	2018-01-10	2018-01-30	BRISTOL VIROLOGY - MYRTLE RD	M	Adult		South West	England	India	Escherichia albertii	Failed(incomplete locus coverage)	2	+		0	0	0	0	0	0	0	0	0	0	0	0	0	0	0	0	1	0	1	0	1	0	0	0	0	0	0	0	0	0	1
SRR8440736	SAMN31521438	JAQAPD000000000	Human	2018-12-31	2019-01-13	MICROBIOLOGY - MANCHESTER	M	Adult		North West	England		Escherichia albertii	6263	5	+		0	0	0	1	1	0	1	0	0	0	0	0	0	1	0	0	1	0	1	0	1	0	0	0	0	1	0	1	0	0	1
SRR15338008	SAMN31521387	JAQANE000000000	Human	2021-05-18	2021-05-23	IQA	U	Adult			England		Escherichia albertii	5431	2	+		0	0	0	0	0	0	0	0	0	0	0	0	0	0	0	0	1	0	1	0	1	0	0	0	0	0	0	0	0	0	1
SRR9845580	SAMN31521448	JAQAPN000000000	Human	2019-07-12	2019-07-25	DX6630605-ST MARYS HOSPITAL	M	Adult		London	England		Escherichia albertii	5390	4	+		0	0	0	0	0	1	1	0	0	0	0	1	0	0	0	0	1	1	1	0	1	0	1	0	1	0	0	1	0	1	1
SRR9258601	SAMN31521444	JAQAPJ000000000	Human	2019-04-15	2019-04-27	DARENT VALLEY HOSP	F	Adult		South East	England		Escherichia albertii	5431	2	+		0	0	0	0	0	0	0	0	0	0	0	0	0	0	0	0	1	0	1	0	1	0	0	0	0	0	0	0	0	0	1
SRR3578947	SAMN31521408	JAQANZ000000000	Human	2016-04-08	2016-04-18	DX6785000 -QUEEN ELIZABETH HOS	F	Adult		West Midlands	England	India	Escherichia albertii	6314	1	+		0	0	0	0	0	0	0	0	0	0	0	0	0	0	0	0	1	0	1	0	1	0	0	0	0	0	0	0	0	0	1
SRR7187871	SAMN31521419	JAQAOK000000000	Human	2017-03-23	2017-04-11	LEEDS GENERAL INFIRMARY	M	Adult		Yorkshire and Humber	England	India	Escherichia albertii	5431	2	+		0	0	0	0	0	0	0	0	0	0	0	0	0	0	0	0	1	0	1	0	1	0	0	0	0	0	0	0	0	0	1
SRR7230227	SAMN31521422	JAQAON000000000	Human	2017-03-08	2017-03-19	LEEDS GENERAL INFIRMARY	M	Adult		Yorkshire and Humber	England	India	Escherichia albertii	5431	2	+		0	0	0	0	0	0	0	0	0	0	0	0	0	0	0	0	1	0	1	0	1	0	0	0	0	0	0	0	0	0	1
SRR12769911	SAMN31521383	JAQANA000000000	Human	2019-09-16	2019-10-08	IQA	M	Adult			England		Escherichia albertii	Novel	8	+		0	0	0	0	0	0	0	0	0	0	0	0	0	0	0	0	1	0	0	0	1	0	0	0	0	0	0	0	0	0	1
SRR3574298	SAMN31521405	JAQANW000000000	Human	2016-03-15	2016-04-01	MICROBIOLOGY - MANCHESTER	F	Adult		North West	England		Escherichia albertii	5431	2	+		0	0	0	0	0	0	0	0	0	0	0	0	0	0	0	0	1	0	1	0	1	0	0	0	0	0	0	0	0	0	1
SRR8936116	SAMN31521441	JAQAPG000000000	Human	2019-03-26	2019-04-20	BRISTOL VIROLOGY - MYRTLE RD	F	Adult		South West	England	Pakistan	Escherichia albertii	5390	4	+		0	0	0	0	0	1	1	0	0	0	0	1	0	0	0	0	1	1	1	0	1	0	1	0	1	0	0	1	0	1	1
SRR15338065	SAMN31521389	JAQANG000000000	Human	2021-05-18	2021-05-23	IQA	U	Adult			England		Escherichia albertii	5431	2	+		0	0	0	0	0	0	0	0	0	0	0	0	0	0	0	0	1	0	1	0	1	0	0	0	0	0	0	0	0	0	1
SRR7215291	SAMN31521420	JAQAOL000000000	Human	2018-04-27	2018-05-08	LEEDS GENERAL INFIRMARY	M	Adult		Yorkshire and Humber	England		Escherichia albertii	5431	2	+		0	0	0	0	0	0	0	0	0	0	0	0	0	0	0	0	1	0	1	0	1	0	0	0	0	0	0	0	0	0	1
SRR11442290	SAMN31521376	JAQAMT000000000	Human	2020-03-16	2020-03-27	MICROBIOLOGY - MANCHESTER	F	Adult		North West	England	India	Escherichia albertii	6314	1	+		0	0	0	0	0	0	0	0	0	0	0	0	0	0	0	0	1	0	1	0	1	0	0	0	0	0	0	0	0	0	1
SRR7244291	SAMN31521425	JAQAOQ000000000	Human	2018-03-28	2018-04-13	FRIMLEY PARK HOSPITAL GU16	F	Adult		South East	England	India	Escherichia albertii	5431	2	+		0	0	0	0	0	0	0	0	0	0	0	0	0	0	0	0	1	0	1	0	1	0	0	0	0	0	0	0	0	0	1
SRR9944894	SAMN31521450	JAQAPP000000000	Human	2019-07-25	2019-08-09	QUEEN ELIZABETH HOSPITAL SE18	M	Adult		London	England		Escherichia albertii	5390	4	+		0	0	0	0	0	1	1	0	0	0	0	1	0	0	0	0	1	1	1	0	1	0	1	0	1	0	0	1	0	1	1
SRR11425059	SAMN31521374	JAQAMR000000000	Human	2020-03-11	2020-03-24	ROYAL OLDHAM HOSPITAL OL1	M	Adult		North West	England	Pakistan	Escherichia albertii	6263	5	+		0	0	0	1	1	0	1	0	0	0	0	0	0	1	0	0	1	0	1	0	1	0	0	0	0	1	0	1	0	0	1
SRR9311802	SAMN31521445	JAQAPK000000000	Human	2019-06-06	2019-06-16	LEEDS GENERAL INFIRMARY	M	Adult		Yorkshire and Humber	England	Spain	Escherichia albertii	5390	4	+		0	0	0	0	0	1	1	0	0	0	0	1	0	0	0	0	1	1	1	0	1	0	1	0	1	0	0	1	0	1	1
SRR12769958	SAMN31521384	JAQANB000000000	Human	2019-09-02	2019-09-13	IQA	M	Adult			England		Escherichia albertii	5390	4	+		0	0	0	0	0	1	1	0	0	0	0	1	0	0	0	0	1	1	1	0	1	0	1	0	1	0	0	1	0	1	1
SRR3574322	SAMN31521406	JAQANX000000000	Human	2016-01-26	2016-02-05	HILLINGDON HOSPITAL	M	Adult		London	England		Escherichia albertii	6263	5	+		0	0	0	1	1	0	1	0	0	0	0	0	0	1	0	0	1	0	1	0	1	0	0	0	0	1	0	1	0	0	1
SRR7290927	SAMN31521433	JAQAOY000000000	Human	2017-09-07	2017-09-20	BARTS & LONDON NHS -MICROBIOLO	F	Adult		London	England		Escherichia albertii	7415	8	+		0	0	0	0	0	0	0	0	0	0	0	0	0	0	0	0	1	0	0	0	1	0	0	0	0	0	0	0	0	0	1
SRR7417192	SAMN31521435	JAQAPA000000000	Human	2018-06-14	2018-06-23	MANOR HOSPITAL WS2	M	Adult		West Midlands	England	Indonesia	Escherichia albertii	4638	3	+		1	0	0	1	1	0	1	0	0	1	0	0	1	0	0	0	1	1	0	0	1	0	0	1	0	1	1	1	0	0	1
SRR6144114	SAMN31521416	JAQAOH000000000	Human	2016-12-02	2016-12-13	ROYAL INFIRMARY (EDINBURGH)	M	Adult			Scotland		Escherichia albertii	2680	8		stx2f	0	0	0	0	0	0	0	0	0	0	0	0	0	0	0	0	1	0	0	0	1	0	0	0	0	0	0	0	0	0	1
SRR15409823	SAMN31521400	JAQANR000000000	Human	2018-09-05	2018-09-16	IQA	F	Adult			England		Escherichia albertii	3761	7	+		0	0	0	0	0	0	0	0	0	0	0	0	0	0	0	0	1	0	1	0	1	0	0	0	0	0	0	0	0	0	1
SRR15842433	SAMN31521403	JAQANU000000000	Human	2021-08-03	2021-08-24	SALFORD ROYAL FOUNDATION TRUST	M	Adult		North West	England		Escherichia albertii	4606	7	+		0	0	0	0	0	0	0	0	0	0	0	0	0	0	0	0	1	0	0	0	1	0	0	0	0	0	0	0	0	0	1
SRR10228148	SAMN31521369	JAQAMM000000000	Human	2019-09-18	2019-10-02	GREAT WESTERN HOSPITAL	F	Adult		South West	England	India	Escherichia albertii	6314	1	+		0	0	0	0	0	0	0	0	0	0	0	0	0	0	0	0	1	0	1	0	1	0	0	0	0	0	0	0	0	0	1
SRR10513257	SAMN31521372	JAQAMP000000000	Human	2019-11-08	2019-11-21	DX6630605-ST MARYS HOSPITAL	M	Adult		London	England		Escherichia albertii	5390	4	+		0	0	0	0	0	1	1	0	0	0	0	1	0	0	0	0	1	1	1	0	1	0	1	0	1	0	0	1	0	1	1
SRR7277882	SAMN31521429	JAQAOU000000000	Human	2016-12-07	2016-12-16	MICROBIOLOGY - MANCHESTER	F	Adult		North West	England		Escherichia albertii	4633	8	+		0	0	0	1	1	0	1	0	0	0	0	0	0	0	0	0	1	0	1	0	1	0	0	0	0	1	0	0	1	0	1
SRR9586534	SAMN31521446	JAQAPL000000000	Human	2019-06-06	2019-06-22	LEEDS GENERAL INFIRMARY	M	Adult		Yorkshire and Humber	England		Escherichia albertii	5390	4	+		0	0	0	0	0	1	1	0	0	0	0	1	0	0	0	0	1	1	1	0	1	0	1	0	1	0	0	1	0	1	1
SRR11425063	SAMN31521375	JAQAMS000000000	Human	2020-03-12	2020-03-24	MICROBIOLOGY - MANCHESTER	F	Adult		North West	England	Mexico	Escherichia albertii	1763	5	+		0	0	0	0	0	0	0	0	0	0	0	0	0	0	0	0	0	0	1	0	1	0	0	0	0	0	0	0	0	0	1
SRR8816165	SAMN31521439	JAQAPE000000000	Human	2019-03-13	2019-03-23	NORTH MIDDLESEX HOSPITAL N18	M	Adult		London	England		Escherichia albertii	4619	8	+		1	0	0	0	0	0	1	0	0	0	1	0	0	0	0	0	1	0	0	0	1	1	0	0	1	0	0	1	0	0	1
SRR10350827	SAMN31521370	JAQAMN000000000	Human	2019-10-14	2019-10-25	WATFORD GENERAL HOSPITAL WD1	M	Older people		East of England	England	India	Escherichia albertii	5431	2	+		0	0	0	0	0	0	0	0	0	0	0	0	0	0	0	0	1	0	1	0	1	0	0	0	0	0	0	0	0	0	1
SRR7179944	SAMN31521418	JAQAOJ000000000	Human	2017-06-09	2017-06-18	HUDDERSFIELD NHS TRUST HD3	F	Older people		Yorkshire and Humber	England		Escherichia albertii	7415	8	+		0	0	0	0	0	0	0	0	0	0	0	0	0	0	0	0	1	0	0	0	1	0	0	0	0	0	0	0	0	0	1
SRR8981835	SAMN31521442	JAQAPH000000000	Human	2019-02-25	2019-05-07	MANOR HOSPITAL WS2	F	Older people		West Midlands	England	India	Escherichia albertii	5431	2	+		0	0	0	0	0	0	0	0	0	0	0	0	0	0	0	0	1	0	1	0	1	0	0	0	0	0	0	0	0	0	1
SRR15338057	SAMN31521388	JAQANF000000000	Human	2021-05-18	2021-05-23	IQA	U	Older people			England	India	Escherichia albertii	5390	4	+		0	0	0	0	0	1	1	0	0	0	0	1	0	0	0	0	1	1	1	0	1	0	1	0	1	0	0	1	0	1	1
SRR15365973	SAMN31521397	JAQANO000000000	Human	2019-03-20	2019-03-31	IQA	M	Older people			England	Pakistan	Escherichia albertii	5390	4	+		0	0	0	0	0	1	1	0	0	0	0	1	0	0	0	0	1	1	1	0	1	0	1	0	1	0	0	1	0	1	1
SRR3578939	SAMN31521407	JAQANY000000000	Human	2016-02-29	2016-03-07	HUDDERSFIELD NHS TRUST HD3	F	Older people		Yorkshire and Humber	England		Escherichia albertii	5390	4	+		0	0	0	0	0	1	1	0	0	0	0	1	0	0	0	0	1	1	1	0	1	0	1	0	1	0	0	1	0	1	1
SRR4787160	SAMN31521413	JAQAOE000000000	Human	2015-10-13	2015-10-26	DX6080400-ROYAL GWENT HOSPITAL	M	Older people			Wales		Escherichia albertii	5268	6	+		0	0	0	0	0	0	0	0	0	0	0	0	0	0	0	0	1	0	0	0	1	0	0	0	0	0	0	0	0	0	1
SRR15417328	SAMN31521401	JAQANS000000000	Human	2021-07-26	2021-08-08	CLATTERBRIDGE HOSPITAL CH63	M	Older people		North West	England		Escherichia albertii	P3621	6	+		0	0	0	0	0	0	0	0	0	0	0	0	0	0	0	0	1	0	0	0	1	0	0	0	0	0	0	0	0	0	1
SRR12212050	SAMN31521378	JAQAMV000000000	Human	2020-07-03	2020-07-11	DX6400800-PRESTON HALL/MAIDSTO	M	Older people		South East	England		Escherichia albertii	P3551	6	+		0	0	0	0	0	0	0	0	0	0	0	0	0	0	0	0	1	0	0	0	1	0	0	0	0	0	0	0	0	0	1
SRR15408606	SAMN31521399	JAQANQ000000000	Human	2018-06-20	2018-06-29	IQA	M	Older people			England		Escherichia albertii	P3355	8	+		0	0	0	0	0	0	0	0	0	0	0	0	0	0	0	0	1	0	0	0	1	0	0	0	0	0	0	0	0	0	1
SRR7286536	SAMN31521431	JAQAOW000000000	Human	2017-10-17	2017-10-25	GUILDFORD NUFFIELD HOSPITAL	M	Older people		South East	England	India	Escherichia albertii	7415	8	+		0	0	0	0	0	0	0	0	0	0	0	0	0	0	0	0	1	0	0	0	1	0	0	0	0	0	0	0	0	0	1
SRR9961602	SAMN31521451	JAQAPQ000000000	Human	2019-07-24	2019-08-12	DARENT VALLEY HOSP	F	Older people		South East	England		Escherichia albertii	Failed(incomplete locus coverage)	8	+		0	0	0	0	0	0	0	0	0	0	0	0	0	0	0	0	1	0	0	0	1	0	0	0	0	0	0	0	0	0	1
SRR16291029	SAMN31521404	JAQANV000000000	Human	2021-09-29	2021-10-11	DARENT VALLEY HOSP	F	Older people		South East	England		Escherichia albertii	4170	6	+		0	0	0	0	0	0	0	0	0	0	0	0	0	0	0	0	1	0	0	0	1	0	0	0	0	0	0	0	0	0	1
SRR7266798	SAMN31521428	JAQAOT000000000	Human	2017-04-12	2017-04-25	MICROBIOLOGY - MANCHESTER	U	Older people		North West	England	India	Escherichia albertii	6314	1	+		0	0	0	0	0	0	0	0	0	0	0	0	0	0	0	0	1	0	1	0	1	0	0	0	0	0	0	0	0	0	1
SRR12535032	SAMN31521380	JAQAMX000000000	Human	2020-08-19	2020-08-26	DX6800401-KETTERING GENERAL	F	Older people		East Midlands	England		Escherichia albertii	6049	6	+		0	0	0	0	0	0	0	0	0	0	0	0	0	0	0	0	1	0	0	0	1	0	0	0	0	0	0	0	0	0	1

## Sheet: Supplementary data 2
							Animal metadata													Isolate metadata					Aminoglycoside					Beta-lactam			Trimethoprim						Lincosamide		Multidrug	Macrolide	Quinolone						Sulfonamide
SRA Accession	BioSample Accession	Genome Accession	Specimen Source	Receipt Date	Report Date	Lab Name	Captive/Wild	PM No.	Common name	Scientific name	Family	Month	Year	County	GOR	Country	API profile	Significance of E. albertii	Duplicate	Organism Identified	ST	BAPS cluster	EAE	Stx Subtype	aadA1	aadA12	aadA2	aph(3'')-Ib	aph(6)-Id	blaDHA-1	blaTEM-1	blaTEM-135	dfrA12	dfrA14	dfrA15	dfrA17	dfrA5	dfrA7	lnu(F)	lnu(G)	marR_S3N*	mph(A)	gyrA_S83L*	parC_S57T*	parE_I355T*	qnrB19	qnrB4	qnrS13	sul1
SRR12769694	SAMN31521290	JAQAJL000000000	Avian	2019-10-18	2019-11-04	ZSL	Wild	PM440/09	Chaffinch	Fringilla coelebs	Fringillidae	5	2009	Shropshire	West Midlands	England	5144102	Equivocal		Escherichia albertii	P3473	7	+	stx2f	0	0	0	0	0	0	0	0	0	0	0	0	0	0	0	0	1	0	0	0	1	0	0	0	0
SRR12769702	SAMN31521291	JAQAJM000000000	Avian	2019-10-18	2019-11-04	ZSL	Wild	PM046/09	Blackbird	Turdus merula	Turdidae	2	2009	Somerset	South West	England	4154102	Incidental		Escherichia albertii	P3498	6	+		0	0	0	0	0	0	0	0	0	0	0	0	0	0	0	0	1	0	0	0	1	0	0	0	0
SRR12769703	SAMN31521292	JAQAJN000000000	Avian	2019-09-23	2019-10-03	ZSL	Wild	PM424/10	Siskin	Spinus spinus	Fringillidae	5	2010	Northumberland	North East	England	4144102	Significant	Duplicate incident 1	Escherichia albertii	P3479	7	+	stx2f	0	0	0	0	0	0	0	0	0	0	0	0	0	0	0	0	1	0	0	0	1	0	0	0	0
SRR12769704	SAMN31521293	JAQAJO000000000	Avian	2019-09-23	2019-10-02	ZSL	Wild	PM386/16	Greenfinch	Chloris chloris	Fringillidae	3	2016	Lincolnshire	East Midlands	England	5044502	Equivocal		Escherichia albertii	1839	6	+	stx2f	0	0	0	0	0	0	0	0	0	0	0	0	0	0	0	0	1	0	0	0	1	0	0	0	0
SRR12769706	SAMN31521294	JAQAJP000000000	Avian	2019-10-16	2019-10-25	ZSL	Wild	PM1062/10	Great tit	Parus major	Paridae	11	2010	Warwickshire	West Midlands	England	5044502	Incidental		Escherichia albertii	5399	6	+		0	0	0	0	0	0	0	0	0	0	0	0	0	0	0	0	1	0	0	0	1	0	0	0	0
SRR12769729	SAMN31521295	JAQAJQ000000000	Avian	2019-10-18	2019-11-07	ZSL	Wild	PM1113/09	Chaffinch	Fringilla coelebs	Fringillidae	11	2009	Lancashire	North West	England	5044102	Equivocal		Escherichia albertii	P3473	7	+	stx2f	0	0	0	0	0	0	0	0	0	0	0	0	0	0	0	0	1	0	0	0	1	0	0	0	0
SRR12769730	SAMN31521296	JAQAJR000000000	Avian	2019-10-16	2019-10-26	ZSL	Wild	PM804/06	Greenfinch	Chloris chloris	Fringillidae	6	2006	Suffolk	East of England	England	4144102	Significant		Escherichia albertii	P3473	7	+	stx2f	0	0	0	0	0	0	0	0	0	0	0	0	0	0	0	0	1	0	0	0	1	0	0	0	0
SRR12769737	SAMN31521297	JAQAJS000000000	Avian	2019-10-16	2019-10-27	ZSL	Wild	PM746/11	Greenfinch	Chloris chloris	Fringillidae	8	2011	South Yorkshire	Yorkshire	England	5144502	Equivocal		Escherichia albertii	P3497	6	+		0	0	0	0	0	0	0	0	0	0	0	0	0	0	0	0	1	0	0	0	1	0	0	0	0
SRR12769739	SAMN31521298	JAQAJT000000000	Avian	2019-10-18	2019-10-27	ZSL	Wild	PM1006/10	Greenfinch	Chloris chloris	Fringillidae	11	2010	South Yorkshire	Yorkshire	England	4154502	Equivocal		Escherichia albertii	5399	6	+		0	0	0	0	0	0	0	0	0	0	0	0	0	0	0	0	1	0	0	0	1	0	0	0	0
SRR12769754	SAMN31521299	JAQAJU000000000	Avian	2019-09-17	2019-09-28	ZSL	Wild	PM545/06	Siskin	Spinus spinus	Fringillidae	4	2006	Dyfed	Wales	Wales	5144102	Significant		Escherichia albertii	4643	7	+	stx2f	0	0	0	0	0	0	0	0	0	0	0	0	0	0	0	0	1	0	0	0	1	0	0	0	0
SRR12769761	SAMN31521300	JAQAJV000000000	Avian	2019-10-01	2019-10-08	ZSL	Wild	PM0977/10	Tawny owl	Strix aluco	Strigidae	10	2010	Hampshire	South East	England	1/5044102	Equivocal		Escherichia albertii	P3484	6	+		0	0	0	0	0	0	0	0	0	0	0	0	0	0	0	0	1	0	0	0	1	0	0	0	0
SRR12769764	SAMN31521301	JAQAJW000000000	Avian	2019-10-16	2019-11-07	ZSL	Wild	PM1415/15	Goldfinch	Carduelis carduelis	Fringillidae	12	2015	Wiltshire	South West	England	5244502	Equivocal		Escherichia albertii	1839	6	+	stx2f	0	0	0	0	0	0	0	0	0	0	0	0	0	0	0	0	1	0	0	0	1	0	0	0	0
SRR12769778	SAMN31521302	JAQAJX000000000	Avian	2019-09-23	2019-10-03	ZSL	Wild	PM157/12	Chaffinch	Fringilla coelebs	Fringillidae	2	2012	Durham	North East	England	5144102	Significant		Escherichia albertii	P3473	7	+	stx2f	0	0	0	0	0	0	0	0	0	0	0	0	0	0	0	0	1	0	0	0	1	0	0	0	0
SRR12769784	SAMN31521303	JAQAJY000000000	Avian	2019-09-17	2019-10-08	ZSL	Wild	PM989/14	Chaffinch	Fringilla coelebs	Fringillidae	8	2014	Suffolk	East of England	England	4144102	Equivocal		Escherichia albertii	5399	6	+		0	0	0	0	0	0	0	0	0	0	0	0	0	0	0	0	1	0	0	0	1	0	0	0	0
SRR12769794	SAMN31521304	JAQAJZ000000000	Avian	2019-10-03	2019-10-12	ZSL	Wild	PM983/17	Bullfinch	Pyrrhula pyrrhula	Fringillidae	8	2017	West Yorkshire	Yorkshire	England	4144502	Equivocal		Escherichia albertii	P3488	6	+		0	0	0	0	0	0	0	0	0	0	0	0	0	0	0	0	1	0	0	0	1	0	0	0	0
SRR12769799	SAMN31521305	JAQAKA000000000	Avian	2019-10-03	2019-10-16	ZSL	Wild	PM044/09	Bullfinch	Pyrrhula pyrrhula	Fringillidae	1	2009	Cheshire	North West	England	4044502	Equivocal		Escherichia albertii	P3489	6	+		0	0	0	0	0	0	0	0	0	0	0	0	0	0	0	0	1	0	0	0	1	0	0	0	0
SRR12769831	SAMN31521306	JAQAKB000000000	Avian	2019-10-16	2019-10-26	ZSL	Wild	PM1094/14	Goldfinch	Carduelis carduelis	Fringillidae	9	2014	Cheshire	North West	England	4144502	Equivocal		Escherichia albertii	P3489	6	+		0	0	0	0	0	0	0	0	0	0	0	0	0	0	0	0	1	0	0	0	1	0	0	0	0
SRR12769846	SAMN31521307	JAQAKC000000000	Avian	2019-09-23	2019-10-02	ZSL	Wild	PM614/17	Blackbird	Turdus merula	Turdidae	6	2017	Greater London	London	England	4145500	Incidental		Escherichia albertii	P3478	6	+		0	0	0	0	0	0	0	0	0	0	0	0	0	0	0	0	1	0	0	0	1	0	0	0	0
SRR12769848	SAMN31521308	JAQAKD000000000	Avian	2019-09-17	2019-09-28	ZSL	Wild	R292/ B1173/250306	Chaffinch	Fringilla coelebs	Fringillidae	3	2006	Devon	South West	England	5144102	Significant		Escherichia albertii	4643	7	+	stx2f	0	0	0	0	0	0	0	0	0	0	0	0	0	0	0	0	1	0	0	0	1	0	0	0	0
SRR12769872	SAMN31521309	JAQAKE000000000	Avian	2019-09-23	2019-10-03	ZSL	Wild	PM081/16	Greenfinch	Chloris chloris	Fringillidae	1	2016	West Yorkshire	Yorkshire	England	5044502	Significant		Escherichia albertii	1839	6	+	stx2f	0	0	0	0	0	0	0	0	0	0	0	0	0	0	0	0	1	0	0	0	1	0	0	0	0
SRR12769875	SAMN31521310	JAQAKF000000000	Avian	2019-09-17	2019-09-28	ZSL	Wild	PM627/12	Siskin	Spinus spinus	Fringillidae	7	2012	Moray	Scotland	Scotland	5144102	Significant		Escherichia albertii	4643	7	+	stx2f	0	0	0	0	0	0	0	0	0	0	0	0	0	0	0	0	1	0	0	0	1	0	0	0	0
SRR12769880	SAMN31521311	JAQAKG000000000	Avian	2019-10-01	2019-10-11	ZSL	Wild	PM895/13	House martin	Delichum urbicum	Hirundinidae	9	2013	Cheshire	North West	England	4144502	Incidental		Escherichia albertii	6048	6	+		0	0	0	0	0	0	0	0	0	0	0	0	0	0	0	0	1	0	0	0	1	0	0	0	0
SRR12769893	SAMN31521312	JAQAKH000000000	Avian	2019-10-01	2019-10-08	ZSL	Wild	PM563/13	Siskin	Spinus spinus	Fringillidae	5	2013	Highland	Scotland	Scotland	5244102	Significant	Duplicate incident 2	Escherichia albertii	P3483	7	+	stx2f	0	0	0	0	0	0	0	0	0	0	0	0	0	0	0	0	1	0	0	0	1	0	0	0	0
SRR12769901	SAMN31521313	JAQAKI000000000	Avian	2019-10-18	2019-10-30	ZSL	Wild	PM013/08	Dunnock	Prunella modularis	Prunellidae	1	2008	Dyfed	Wales	Wales	5144102	Equivocal		Escherichia albertii	P3483	7	+	stx2f	0	0	0	0	0	0	0	0	0	0	0	0	0	0	0	0	1	0	0	0	1	0	0	0	0
SRR12769933	SAMN31521314	JAQAKJ000000000	Avian	2019-11-19	2019-12-05	ZSL	Wild	PM1131-19	Chaffinch	Fringilla coelebs	Fringillidae	10	2019	Shropshire	West Midlands	England	na	Data deficient		Escherichia albertii	10002	6	0		0	0	0	0	0	0	0	0	0	0	0	0	0	0	0	0	1	0	0	0	1	0	0	0	0
SRR12769937	SAMN31521315	JAQAKK000000000	Avian	2019-10-03	2019-10-16	ZSL	Wild	PM562/13	Siskin	Spinus spinus	Fringillidae	5	2013	Highland	Scotland	Scotland	5244102	Significant	Duplicate incident 2	Escherichia albertii	P3492	7	+	stx2f	0	0	0	0	0	0	0	0	0	0	0	0	0	0	0	0	1	0	0	0	1	0	0	0	0
SRR12769942	SAMN31521316	JAQAKL000000000	Avian	2019-10-18	2019-11-04	ZSL	Wild	PM410/10	Blackbird	Turdus merula	Turdidae	10	2010	Suffolk	Eastern England	England	4144102	Incidental		Escherichia albertii	5399	6	+		0	0	0	0	0	0	0	0	0	0	0	0	0	0	0	0	1	0	0	0	1	0	0	0	0
SRR12769952	SAMN31521317	JAQAKM000000000	Avian	2019-10-01	2019-10-08	ZSL	Wild	PM433/10	Great tit	Parus major	Paridae	5	2010	Essex	Eastern England	England	4144102	Data deficient		Escherichia albertii	5399	6	+		0	0	0	0	0	0	0	0	0	0	0	0	0	0	0	0	1	0	0	0	1	0	0	0	0
SRR12769953	SAMN31521318	JAQAKN000000000	Avian	2019-10-03	2019-10-12	ZSL	Wild	PM454/12	Starling	Sturnus vulgaris	Sturnidae	5	2012	Norfolk	East of England	England	5144502	Incidental		Escherichia albertii	P3487	8	+		0	0	0	0	0	0	0	0	0	0	0	0	0	0	0	0	1	0	0	0	1	0	0	0	0
SRR12769957	SAMN31521319	JAQAKO000000000	Avian	2019-10-16	2019-10-26	ZSL	Wild	B1453/200307	Pied wagtail	Motacilla alba	Motacillidae	3	2007	Cornwall	South West	England	5144102	Equivocal		Escherichia albertii	P3495	6	+		0	0	0	0	0	0	0	0	0	0	0	0	0	0	0	0	1	0	0	0	1	0	0	0	0
SRR12769964	SAMN31521320	JAQAKP000000000	Avian	2019-10-16	2019-10-25	ZSL	Wild	PM1291/14	Bullfinch	Pyrrhula pyrrhula	Fringillidae	11	2014	Hampshire	South East	England	5044502	Significant		Escherichia albertii	1839	6	+	stx2f	0	0	0	0	0	0	0	0	0	0	0	0	0	0	0	0	1	0	0	0	1	0	0	0	0
SRR12769972	SAMN31521321	JAQAKQ000000000	Avian	2019-10-18	2019-10-30	ZSL	Wild	PM1028/09	Blue tit	Cyanistes caeruleus	Paridae	10	2009	Kent	South East	England	5144500	Significant		Escherichia albertii	2682	6	+		0	0	0	0	0	0	0	0	0	0	0	0	0	0	0	0	1	0	0	0	1	0	0	0	0
SRR12770012	SAMN31521322	JAQAKR000000000	Avian	2019-09-17	2019-10-08	ZSL	Wild	PM1187/13	Greenfinch	Chloris chloris	Fringillidae	11	2013	Merseyside	North West	England	1044502	Significant		Escherichia albertii	1839	6	+	stx2f	0	0	0	0	0	0	0	0	0	0	0	0	0	0	0	0	1	0	0	0	1	0	0	0	0
SRR13049225	SAMN31521323	JAQAKS000000000	Avian	2020-11-04	2020-11-11	ZSL	Captive	PM680/05	Superb Starling	Spreo superbus	Sturnidae	6	2005	Greater London		England		Equivocal		Escherichia albertii	4606	7	+		0	0	0	0	0	0	0	0	0	0	0	0	0	0	0	0	1	0	0	0	1	0	0	0	0
SRR13049229	SAMN31521324	JAQAKT000000000	Avian	2020-11-04	2020-11-11	ZSL	Wild	PM1128/05	Greenfinch	Chloris chloris	Fringillidae	10	2005	Shropshire	West Midlands	England	5144502	Equivocal		Escherichia albertii	5967	6	+		0	0	0	0	0	0	0	0	0	0	0	0	0	0	0	0	1	0	0	0	1	0	0	0	0
SRR13049231	SAMN31521325	JAQAKU000000000	Avian	2020-11-04	2020-11-11	ZSL	Wild	PM966/05	Blackbird	Turdus merula	Turdidae	8	2005	Buckinghamshire	South East	England	4144502	Equivocal		Escherichia albertii	P3489	6	+		0	0	0	0	0	0	0	0	0	0	0	0	0	0	0	0	1	0	0	0	1	0	0	0	0
SRR13049232	SAMN31521326	JAQAKV000000000	Avian	2020-11-04	2020-11-11	ZSL	Wild	PM1078/05	Goldfinch	Carduelis carduelis	Fringillidae	10	2005	Cambridgeshire	East of England	England	4144500	Incidental		Escherichia albertii	4736	6	+		0	0	0	0	0	0	0	0	0	0	0	0	0	0	0	0	0	0	0	0	1	0	0	0	0
SRR13049234	SAMN31521327	JAQAKW000000000	Avian	2020-11-04	2020-11-11	ZSL	Wild	PM262/00	Greenfinch	Chloris chloris	Fringillidae	4	2000	Berkshire	South East	England	5144102	Significant		Escherichia albertii	P3473	7	+	stx2f	0	0	0	0	0	0	0	0	0	0	0	0	0	0	0	0	1	0	0	0	1	0	0	0	0
SRR13049237	SAMN31521328	JAQAKX000000000	Avian	2020-11-04	2020-11-11	ZSL	Wild	PM1073/05	House sparrow	Passer domesticus	Passeridae	10	2005	Greater London	London	England	4144500	Equivocal		Escherichia albertii	4736	6	+		0	0	0	0	0	0	0	0	0	0	0	0	0	0	0	0	0	0	0	0	1	0	0	0	0
SRR13061431	SAMN31521329	JAQAKY000000000	Avian	2020-11-04	2020-11-13	ZSL	Wild	PM154/06	Chaffinch	Fringilla coelebs	Fringillidae	2	2006	Somerset	South West	England	5144102	Significant		Escherichia albertii	11471	7	+	stx2f	0	0	0	0	0	0	0	0	0	0	0	0	0	0	0	0	1	0	0	0	1	0	0	0	0
SRR13061432	SAMN31521330	JAQAKZ000000000	Avian	2020-11-04	2020-11-13	ZSL	Wild	PM1280/05	House sparrow	Passer domesticus	Passeridae	11	2005	Greater London	London	England	4144500	Significant		Escherichia albertii	4736	6	+		0	0	0	0	0	0	0	0	0	0	0	0	0	0	0	0	0	0	0	0	1	0	0	0	0
SRR13061433	SAMN31521331	JAQALA000000000	Avian	2020-11-04	2020-11-13	ZSL	Wild	PM365/06	Greenfinch	Chloris chloris	Fringillidae	3	2006	Lincolnshire	East Midlands	England	5144102	Significant		Escherichia albertii	11471	7	+	stx2f	0	0	0	0	0	0	0	0	0	0	0	0	0	0	0	0	1	0	0	0	1	0	0	0	0
SRR13061434	SAMN31521332	JAQALB000000000	Avian	2020-11-04	2020-11-13	ZSL	Wild	PM679/06	House sparrow	Passer domesticus	Passeridae	6	2006	Derbyshire	East Midlands	England	5144502	Data deficient		Escherichia albertii	4170	6	+		0	0	0	0	0	0	0	0	0	0	0	0	0	0	0	0	1	0	0	0	1	0	0	0	0
SRR13061440	SAMN31521333	JAQALC000000000	Avian	2020-11-04	2020-11-13	ZSL	Wild	PM1268/05	House sparrow	Passer domesticus	Passeridae	11	2005	Lincolnshire	East Midlands	England	5144502	Significant		Escherichia albertii	NOVEL alleles. cannot determine closest ST (DLV)	6	+		0	0	0	0	0	0	0	0	0	0	0	0	0	0	0	0	1	0	0	0	1	0	0	0	0
SRR13061441	SAMN31521334	JAQALD000000000	Avian	2020-11-04	2020-11-13	ZSL	Wild	PM265/00	Greenfinch	Chloris chloris	Fringillidae	4	2000	Conwy	Wales	Wales	5144102	Significant		Escherichia albertii	11471	7	+	stx2f	0	0	0	0	0	0	0	0	0	0	0	0	0	0	0	0	1	0	0	0	1	0	0	0	0
SRR13061442	SAMN31521335	JAQALE000000000	Avian	2020-11-04	2020-11-13	ZSL	Wild	PM1295/05	House sparrow	Passer domesticus	Passeridae	11	2005	Essex	East of England	England	4144502	Significant		Escherichia albertii	2703	6	+		0	0	0	0	0	0	0	0	0	0	0	0	0	0	0	0	1	0	0	0	1	0	0	0	0
SRR13061443	SAMN31521336	JAQALF000000000	Avian	2020-11-04	2020-11-13	ZSL	Wild	PM1407/05	Greenfinch	Chloris chloris	Fringillidae	12	2005	Derbyshire	East Midlands	England	4044502	Equivocal		Escherichia albertii	P3577	6	+		0	0	0	0	0	0	0	0	0	0	0	0	0	0	0	0	1	0	0	0	1	0	0	0	0
SRR13061446	SAMN31521337	JAQALG000000000	Avian	2020-11-04	2020-11-13	ZSL	Wild	PM498/05	Siskin	Spinus spinus	Fringillidae	4	2005	Glamorgan	Wales	Wales	5144102	Significant		Escherichia albertii	11471	7	+	stx2f	0	0	0	0	0	0	0	0	0	0	0	0	0	0	0	0	1	0	0	0	1	0	0	0	0
SRR13061448	SAMN31521338	JAQALH000000000	Avian	2020-11-04	2020-11-13	ZSL	Captive	PM1334/05	Black-footed penguin	Spheniscus demersus	Spheniscidae	12	2005	Greater London		England		Significant		Escherichia albertii	P3578	8	+		0	0	0	0	0	0	0	0	0	0	0	0	0	0	0	0	1	0	0	0	1	0	0	0	0
SRR13061450	SAMN31521339	JAQALI000000000	Avian	2020-11-04	2020-11-13	ZSL	Wild	PM1175/05	Greenfinch	Chloris chloris	Fringillidae	10	2005	Shropshire	West Midlands	England	5144102	Significant		Escherichia albertii	11471	7	+	stx2f	0	0	0	0	0	0	0	0	0	0	0	0	0	0	0	0	1	0	0	0	1	0	0	0	0
SRR13061451	SAMN31521340	JAQALJ000000000	Avian	2020-11-04	2020-11-13	ZSL	Wild	PM524/01	Siskin	Spinus spinus	Fringillidae	6	2001	Aberdeenshire	Scotland	Scotland	5144102	Significant		Escherichia albertii	11471	7	+	stx2f	0	0	0	0	0	0	0	0	0	0	0	0	0	0	0	0	1	0	0	0	1	0	0	0	0
SRR13061452	SAMN31521341	JAQALK000000000	Avian	2020-11-04	2020-11-13	ZSL	Wild	PM2048/04	Siskin	Spinus spinus	Fringillidae	11	2004	Aberdeenshire	Scotland	Scotland	5144102	Incidental		Escherichia albertii	11471	7	+	stx2f	0	0	0	0	0	0	0	0	0	0	0	0	0	0	0	0	1	0	0	0	1	0	0	0	0
SRR13061465	SAMN31521342	JAQALL000000000	Avian	2020-11-04	2020-11-13	ZSL	Wild	PM047/06	Greenfinch	Chloris chloris	Fringillidae	1	2006	Somerset	South West	England	4044502	Equivocal		Escherichia albertii	P3576	6	+	stx2f	0	0	0	0	0	0	0	0	0	0	0	0	0	0	0	0	1	0	0	0	1	0	0	0	0
SRR13075277	SAMN31521343	JAQALM000000000	Avian	2020-11-04	2020-11-16	ZSL	Wild	PM1324/06	Greenfinch	Chloris chloris	Fringillidae	11	2006	Somerset	South West	England	5144102	Equivocal		Escherichia albertii	11471	7	+	stx2f	0	0	0	0	0	0	0	0	0	0	0	0	0	0	0	0	1	0	0	0	1	0	0	0	0
SRR13075403	SAMN31521344	JAQALN000000000	Avian	2020-11-04	2020-11-16	ZSL	Wild	PM745/06	House sparrow	Passer domesticus	Passeridae	6	2006	Suffolk	East of England	England	5144102	Data deficient		Escherichia albertii	4736	6	+		0	0	0	0	0	0	0	0	0	0	0	0	0	0	0	0	1	0	0	0	1	0	0	0	0
SRR13075441	SAMN31521345	JAQALO000000000	Avian	2020-11-04	2020-11-16	ZSL	Wild	PM986/06	Greenfinch	Chloris chloris	Fringillidae	8	2006	Dorset	South West	England	5340500	Equivocal		Escherichia albertii	5268	6	+		0	0	0	0	0	0	0	0	0	0	0	0	0	0	0	0	1	0	0	0	1	0	0	0	0
SRR13075442	SAMN31521346	JAQALP000000000	Avian	2020-11-04	2020-11-16	ZSL	Wild	PM1320/05	Greenfinch	Chloris chloris	Fringillidae	11	2005	Shropshire	West Midlands	England	5044502	Equivocal		Escherichia albertii	P3576	6	+		0	0	0	0	0	0	0	0	0	0	0	0	0	0	0	0	1	0	0	0	1	0	0	0	0
SRR13075471	SAMN31521347	JAQALQ000000000	Avian	2020-11-04	2020-11-16	ZSL	Wild	PM1338/06	Greenfinch	Chloris chloris	Fringillidae	11	2006	Dyfed	Wales	Wales	4044502	Equivocal		Escherichia albertii	P3576	6	+		0	0	0	0	0	0	0	0	0	0	0	0	0	0	0	0	1	0	0	0	1	0	0	0	0
SRR13075479	SAMN31521348	JAQALR000000000	Avian	2020-11-04	2020-11-16	ZSL	Wild	PM1177/06	House sparrow	Passer domesticus	Passeridae	9	2006	Shropshire	West Midlands	England	4140500	Equivocal		Escherichia albertii	2682	6	+		0	0	0	0	0	0	0	0	0	0	0	0	0	0	0	0	1	0	0	0	1	0	0	0	0
SRR13075486	SAMN31521349	JAQALS000000000	Avian	2020-11-04	2020-11-16	ZSL	Wild	PM531/06	Chaffinch	Fringilla coelebs	Fringillidae	4	2006	Northumberland	North East	England	5144102	Significant		Escherichia albertii	11471	7	+	stx2f	0	0	0	0	0	0	0	0	0	0	0	0	0	0	0	0	1	0	0	0	1	0	0	0	0
SRR13075487	SAMN31521350	JAQALT000000000	Avian	2020-11-04	2020-11-16	ZSL	Wild	B1323/140906	Greenfinch	Chloris chloris	Fringillidae	9	2006	Cornwall	South West	England	5144102	Equivocal		Escherichia albertii	11471	7	+	stx2f	0	0	0	0	0	0	0	0	0	0	0	0	0	0	0	0	1	0	0	0	1	0	0	0	0
SRR13075503	SAMN31521351	JAQALU000000000	Avian	2020-11-04	2020-11-16	ZSL	Wild	PM756/06	Blackbird	Turdus merula	Turdidae	6	2006	Somerset	South West	England	4144502	Data deficient		Escherichia albertii	6048	6	+		0	0	0	0	0	0	0	0	0	0	0	0	0	0	0	0	1	0	0	0	1	0	0	0	0
SRR13092446	SAMN31521352	JAQALV000000000	Avian	2020-11-04	2020-11-19	ZSL	Wild	PM988/19	Greenfinch	Chloris chloris	Fringillidae	9	2019	Flintshire	Wales	Wales	5044502	Equivocal		Escherichia albertii	1839	6	+	stx2f	0	0	0	0	0	0	0	0	0	0	0	0	0	0	0	0	1	0	0	0	1	0	0	0	0
SRR13092452	SAMN31521353	JAQALW000000000	Avian	2020-11-04	2020-11-18	ZSL	Wild	PM096/07	Greenfinch	Chloris chloris	Fringillidae	1	2007	West Sussex	South East	England	5044502	Significant		Escherichia albertii	1839	6	+	stx2f	0	0	0	0	0	0	0	0	0	0	0	0	0	0	0	0	1	0	0	0	1	0	0	0	0
SRR13092453	SAMN31521354	JAQALX000000000	Avian	2020-11-04	2020-11-18	ZSL	Wild	PM1413/06	Greenfinch	Chloris chloris	Fringillidae	11	2006	Gloucestershire	South West	England	5144102	Equivocal		Escherichia albertii	11471	7	+	stx2f	0	0	0	0	0	0	0	0	0	0	0	0	0	0	0	0	1	0	0	0	1	0	0	0	0
SRR13092454	SAMN31521355	JAQALY000000000	Avian	2020-11-04	2020-11-18	ZSL	Wild	PM031/07	Chaffinch	Fringilla coelebs	Fringillidae	1	2007	Lincolnshire	East Midlands	England	4044502	Incidental		Escherichia albertii	P3576	6	+		0	0	0	0	0	0	0	0	0	0	0	0	0	0	0	0	1	0	0	0	1	0	0	0	0
SRR13092456	SAMN31521356	JAQALZ000000000	Avian	2020-11-04	2020-11-18	ZSL	Wild	PM925/19	House sparrow	Passer domesticus	Passeridae	9	2019	Devon	South West	England	5144502	Equivocal		Escherichia albertii	2682	6	+		0	0	0	0	0	0	0	0	0	0	0	0	0	0	0	0	1	0	0	0	1	0	0	0	0
SRR13092458	SAMN31521357	JAQAMA000000000	Avian	2020-11-04	2020-11-18	ZSL	Captive	R1611/10	African penguin	Spheniscus demersus	Spheniscidae	12	2010	Greater London		England		Incidental		Escherichia albertii	6057	8	+		0	0	0	0	0	0	0	0	0	0	0	0	0	0	0	0	1	0	0	0	1	0	0	0	0
SRR13092459	SAMN31521358	JAQAMB000000000	Avian	2020-11-04	2020-11-18	ZSL	Wild	PM0040/20	Goldfinch	Carduelis carduelis	Fringillidae	1	2019	Warwickshire	West Midlands	England	1044502	Equivocal		Escherichia albertii	1839	6	+	stx2f	0	0	0	0	0	0	0	0	0	0	0	0	0	0	0	0	1	0	0	0	1	0	0	0	0
SRR13092460	SAMN31521359	JAQAMC000000000	Avian	2020-11-04	2020-11-18	ZSL	Captive	PM-548/10	Sacred ibis	Threskiornis aethiopicus	Pelecaniformes	7	2010	Greater London		England		Incidental		Escherichia albertii	P3581	8	+		0	0	0	0	0	0	0	0	0	0	0	0	0	0	0	0	1	0	0	0	1	0	0	0	0
SRR13092461	SAMN31521360	JAQAMD000000000	Avian	2020-11-04	2020-11-18	ZSL	Wild	PM1452/06	Greenfinch	Chloris chloris	Fringillidae	12	2006	Berkshire	South East	England	6044503	Equivocal		Escherichia albertii	1839	6	+	stx2f	0	0	0	0	0	0	0	0	0	0	0	0	0	0	0	0	1	0	0	0	1	0	0	0	0
SRR13092464	SAMN31521361	JAQAME000000000	Avian	2020-11-04	2020-11-18	ZSL	Wild	PM1303/19	Goldfinch	Carduelis carduelis	Fringillidae	11	2019	West Yorkshire	Yorkshire	England	1/5044502	Equivocal		Escherichia albertii	1839	6	+	stx2f	0	0	0	0	0	0	0	0	0	0	0	0	0	0	0	0	1	0	0	0	1	0	0	0	0
SRR13092466	SAMN31521362	JAQAMF000000000	Avian	2020-11-04	2020-11-18	ZSL	Wild	PM1446/06	Greenfinch	Chloris chloris	Fringillidae	12	2006	Somerset	South West	England	5044502	Significant		Escherichia albertii	P3576	6	+	stx2f	0	0	0	0	0	0	0	0	0	0	0	0	0	0	0	0	1	0	0	0	1	0	0	0	0
SRR13092468	SAMN31521363	JAQAMG000000000	Avian	2020-11-04	2020-11-19	ZSL	Wild	PM107/07	Bullfinch	Pyrrhula pyrrhula	Fringillidae	1	2007	Staffordshire	West Midlands	England	4044502	Equivocal		Escherichia albertii	P3576	6	+		0	0	0	0	0	0	0	0	0	0	0	0	0	0	0	0	1	0	0	0	1	0	0	0	0
SRR13092469	SAMN31521364	JAQAMH000000000	Avian	2020-11-04	2020-11-18	ZSL	Wild	PM1054/19	Blackbird	Turdus merula	Turdidae	10	2019	Cornwall	South West	England	4144102	Equivocal		Escherichia albertii	5399	6	+		0	0	0	0	0	0	0	0	0	0	0	0	0	0	0	0	1	0	0	0	1	0	0	0	0
SRR13092475	SAMN31521365	JAQAMI000000000	Avian	2020-11-04	2020-11-18	ZSL	Captive	W-280/10	Whistling duck	Dendrocygna arborea	Dendrocygninae	6	2010	Bedfordshire		England		Equivocal		Escherichia albertii	4633	8	+		0	0	0	1	1	0	1	0	0	0	0	0	0	0	0	0	1	0	1	0	1	0	0	0	0
SRR13092476	SAMN31521366	JAQAMJ000000000	Avian	2020-11-04	2020-11-18	ZSL	Wild	PM901/10	Blackbird	Turdus merula	Turdidae	9	2010	Hampshire	South East	England	4154502	Incidental		Escherichia albertii	5399	6	+		0	0	0	0	0	0	0	0	0	0	0	0	0	0	0	0	1	0	0	0	1	0	0	0	0
SRR15361699	SAMN31521367	JAQAMK000000000	Avian	2019-10-01	2019-10-11	ZSL	Wild	PM426/10	Siskin	Spinus spinus	Fringillidae	5	2010	Northumberland	North East	England	4144102	Significant	Duplicate incident 1	Escherichia albertii	P3473	7	+	stx2f	0	0	0	0	0	0	0	0	0	0	0	0	0	0	0	0	1	0	0	0	1	0	0	0	0
SRR15361803	SAMN31521368	JAQAML000000000	Avian	2019-10-18	2019-11-04	ZSL	Wild	PM100/11	Blue tit	Cyanistes caeruleus	Paridae	2	2011	Derbyshire	East Midlands	England	5044502	Incidental		Escherichia albertii	1839	6	+	stx2f	0	0	0	0	0	0	0	0	0	0	0	0	0	0	0	0	1	0	0	0	1	0	0	0	0
[truncated: 6 more columns]

## Sheet: Supplementary data 3
Description	Accession length	Accession
Escherichia albertii strain SRR883800	14961	JAQAPF010000098
Escherichia coli strain 142 plasmid p142_A-OXA181	155486	CP048338.1
Escherichia coli strain U-5227 plasmid pUB_DHA-1	81754	MK048477.1
Escherichia coli strain S50 plasmid A	184614	CP010239.1
Shigella sonnei strain 6207 plasmid pM2901	79814	CP061363.1
Escherichia coli plasmid pBEC1-S17-ESBL-09_2 DNA	83140	AP022300.1
Shigella flexneri strain M2901 plasmid pM2901	81694	CP058590.1

## Sheet: Supplementary data 4
Uberstrain	Assembly_Barcode	Name	Accession_No.	Source niche	Source_Type	Source_Details	Collection_Year	Collection_Month	Collection_Day	Collection_Time	Continent	Country	Region	District	City	Post_Code	Latitude	Longitude	Lab_Contact	Species	Serological_Group	Serotype	EcoR_Cluster	Path/Nonpath	Simple_Patho	Comment	Simple_Disease	Bio_Project_ID	Project_ID	Disease	Sample_ID	Secondary_Sample_ID	Date_Entered	Release_Date	Barcode	Differences	ST	HC0_(indistinguishable)	HC2	HC5	HC10	HC20	HC50	HC100	HC200	HC400	HC1100_(cgST_Cplx)	HC1500	HC2000
ESC_SA6988AA	ESC_NB8315AA_AS	828223	SRR12770006	Unknown	ND/Others	animal	2019	10			Europe	United_Kingdom							Public_Health_England	Escherichia_albertii		Escherichia						PRJNA315192	SRP071789		SAMN16364141	SRS7473668	44109	44109	ESC_SA6988AA	NaN	147793	147793	147793	147793	147793	147793	147747	147747	147747	147747	2367	1701	1701
ESC_TA2608AA	ESC_QB1677AA_AS	1027209	SRR13075489	Unknown	ND/Others	animal	2020	11			Europe	United_Kingdom							Public_Health_England	Escherichia_albertii		Escherichia						PRJNA315192	SRP071789		SAMN16822434	SRS7729709	44153	44153	ESC_TA2608AA	NaN	151045	151045	151045	151045	151045	151042	2352	2352	2352	2352	2349	2349	2344
ESC_WA3457AA	ESC_ZB2447AA_AS	797705	SRR15361693	Unknown	ND/Others	animal	2019	8			Europe	United_Kingdom							Public_Health_England	Escherichia_albertii		Escherichia						PRJNA315192	SRP071789		SAMN20603040	SRS9696911	44418	44415	ESC_WA3457AA	NaN	174860	174860	174860	174860	174860	174860	147973	147973	147973	147973	3322	2349	2344
ESC_WA3497AA	ESC_ZB2407AA_AS	833335	SRR15361592	Unknown	ND/Others	animal	2019	10			Europe	United_Kingdom							Public_Health_England	Escherichia_albertii		Escherichia						PRJNA315192	SRP071789		SAMN20602934	SRS9696809	44418	44415	ESC_WA3497AA	NaN	147948	147948	147948	147948	147948	147948	7698	7698	7698	7698	7698	2957	2344
ESC_WA3523AA	ESC_ZB2381AA_AS	833342	SRR15361511	Unknown	ND/Others	animal	2019	10			Europe	United_Kingdom							Public_Health_England	Escherichia_albertii		Escherichia						PRJNA315192	SRP071789		SAMN20603044	SRS9696728	44418	44415	ESC_WA3523AA	NaN	147771	147771	147771	147771	147771	147747	147747	147747	147747	147747	2367	1701	1701
ESC_VA7754AA	ESC_XB1478AA_AS	2021-4934-2	SRR14863507	Unknown	Plant	Red_poll	2020	3			Americas	United_States	Alaska						Vet-LIRN:_Washington__State_University,_Animal_Disease_Diagnostic_Laboratory	Escherichia_albertii								PRJNA325243	SRP095363		SAMN19775497	SRS9238697	44366	44365	ESC_VA7754AA	NaN	170505	170505	170505	170505	170505	170505	170505	170505	170505	170505	170505	2812	2344
ESC_EA3365AA	ESC_HA9213AA_AS	16028103-1	traces-0ZjrnIM	Unknown	ND/Others		2016				Europe	Luxembourg							Laboratoire_National_de_SantÔøΩ	Escherichia_albertii													42591	42777	ESC_EA3365AA	NaN	28821	28821	28821	28821	28821	28821	28821	28821	28821	28821	28821	2381	2359
ESC_EA3366AA	ESC_HA9214AA_AS	16028103-2	traces-0rYlCuN	Unknown	ND/Others		2016				Europe	Luxembourg							Laboratoire_National_de_SantÔøΩ	Escherichia_albertii													42591	42777	ESC_EA3366AA	NaN	28841	28841	28841	28821	28821	28821	28821	28821	28821	28821	28821	2381	2359
ESC_NA7522AA	ESC_DB0496AA_AS	U-30-1	DRR181225	Avian (non-poultry)	Avian	Alcedo_atthis	2012				Asia	Japan							KAGOSHIMA	Escherichia_albertii								PRJDB8401	DRP005359		SAMD00173613	DRS105667	43692	43691	ESC_NA7522AA	NaN	105331	105331	105331	105331	105331	105331	105331	105331	105331	105331	105331	105331	105331
ESC_EA2716AA	ESC_HA8355AA_AS	MOD1-EC5952	SRR3987711	Avian (non-poultry)	Avian	Anas_platyrhynchos,_feces	2008	7			Americas	United_States	Alaska						FDA_Center_for_Food_Safety_and_Applied_Nutrition	Escherichia_albertii		O65:H5						PRJNA230969	SRP058582		SAMN05439409	SRS1592832	42580	42005	ESC_EA2716AA	NaN	27565	27565	27565	27565	27565	27565	27565	27565	27565	2381	2381	2381	2359
ESC_UA6792AA	ESC_VB3638AA_AS	FSIS12036447	SRR14038770	Avian (poultry)	Poultry	Animal-Turkey-Young_Turkey_(cecal)	2020				Americas	United_States	Arkansas						United_States_Department_of_Agriculture,_Food_Safety_and_Inspection_Service	Escherichia_albertii								PRJNA701285	SRP305886		SAMN18435488	SRS8536064	44280	44277	ESC_UA6792AA	NaN	162211	162211	162211	162211	162211	162211	162211	2359	2359	2359	2359	2359	2359
ESC_EA1623AA	ESC_HA7876AA_AS	MOD1-EC5045	SRR3957188	Avian (not defined)	Avian	avian_Feces	2003	1			Americas	United_States	California						FDA_Center_for_Food_Safety_and_Applied_Nutrition	Escherichia_albertii								PRJNA230969	SRP058582		SAMN04279373	SRS1588686	42579	42005	ESC_EA1623AA	NaN	28403	28403	28403	28403	28403	28403	28403	28403	28403	28403	2367	1701	1701
ESC_UA3760AA	ESC_VB0208AA_AS	Sample_34	SRR13494863	Avian (not defined)	Avian	Bird	2014				Asia	China	Sichuan						Zigong_Center_for_Disease_Control_and_Prevention	Escherichia_albertii								PRJNA693666	SRP302636		SAMN17393471	SRS8085278	44256	44230	ESC_UA3760AA	NaN	159921	159921	159921	159921	159921	159921	159835	81773	81773	81773	2367	1701	1701
ESC_CA7727AA	ESC_GA3173AA_AS	DRS014981	DRR017194	Mammal (companion species)	Feline	cat					Unknown								MIYAZAKI	Escherichia_albertii								PRJDB2041	DRP001939		SAMD00006168	DRS014981	42439	42438	ESC_CA7727AA	NaN	58499	2376	2376	2376	2376	2376	2374	2374	2374	2374	2374	2374	2374
ESC_CA7728AA	ESC_GA3172AA_AS	DRS014980	DRR017193	Mammal (companion species)	Feline	cat					Unknown								MIYAZAKI	Escherichia_albertii								PRJDB2041	DRP001939		SAMD00006214	DRS014980	42439	42438	ESC_CA7728AA	NaN	2375	2375	2375	2375	2375	2375	2374	2374	2374	2374	2374	2374	2374
ESC_CA7729AA	ESC_GA3171AA_AS	DRS014979	DRR017192	Mammal (companion species)	Feline	cat					Unknown								MIYAZAKI	Escherichia_albertii								PRJDB2041	DRP001939		SAMD00006222	DRS014979	42439	42438	ESC_CA7729AA	NaN	18045	2374	2374	2374	2374	2374	2374	2374	2374	2374	2374	2374	2374
ESC_GA6777AA	ESC_NA9461AA_AS	NC_STEC183	SRR5649669	Avian (poultry)	Poultry	Chicken_house_1_Middle	2015	7			Americas	United_States	Tennessee						FDA_Center_for_Food_Safety_and_Applied_Nutrition	Escherichia_albertii								PRJNA293225	SRP103093		SAMN06645870	SRS2254841	42901	42893	ESC_GA6777AA	NaN	47393	47393	47208	42640	42640	42640	42640	42640	42640	1596	1596	1596	1596
ESC_GA6374AA	ESC_NA9265AA_AS	NC_STEC184	SRR6826355	Avian (poultry)	Poultry	Chicken_house_3_Back	2015	7			Americas	United_States	Tennessee						FDA_Center_for_Food_Safety_and_Applied_Nutrition	Escherichia_albertii								PRJNA293225	SRP103093		SAMN06645869	SRS2251903	42893	42891	ESC_GA6374AA	NaN	47208	47208	47208	42640	42640	42640	42640	42640	42640	1596	1596	1596	1596
ESC_GA6764AA	ESC_NA9475AA_AS	NC_STEC179	SRR5649847	Avian (poultry)	Poultry	Chicken_house_4_Front_inside	2015	7			Americas	United_States	Tennessee						FDA_Center_for_Food_Safety_and_Applied_Nutrition	Escherichia_albertii								PRJNA293225	SRP103093		SAMN06645874	SRS2254964	42901	42893	ESC_GA6764AA	NaN	47208	47208	47208	42640	42640	42640	42640	42640	42640	1596	1596	1596	1596
ESC_GA1471AA	ESC_MA2394AA_AS	NC_STEC26	SRR6821037	Avian (poultry)	Poultry	Chicken_House_4_Litter_Back	2014	8			Americas	United_States	Tennessee						FDA_Center_for_Food_Safety_and_Applied_Nutrition	Escherichia_albertii								PRJNA293225	SRP103093		SAMN06645697	SRS2102071	42831	42830	ESC_GA1471AA	NaN	42640	42640	42640	42640	42640	42640	42640	42640	42640	1596	1596	1596	1596
ESC_SA3708AA	ESC_NB3624AA_AS	CVM_N19EC0727	SRR12704930	Food	Poultry	Chicken_Wings	2019				Americas	United_States	Colorado						FDA-CVM	Escherichia_albertii								PRJNA292663	SRP161673		SAMN16245152	SRS7420937	44104	44098	ESC_SA3708AA	NaN	145611	145611	145611	145611	145611	145611	145611	2359	2359	2359	2359	2359	2359
ESC_RA3450AA	ESC_KB9945AA_AS	Escherichia_albertii_JL1480	SRR11657225	Avian (poultry)	Poultry	Chicken;_Chicken_feces	2018				Americas	United_States	Tennessee						University_of_Tennessee	Escherichia_albertii								PRJNA629554	SRP259363		SAMN14781569	SRS6576230	43954	43951	ESC_RA3450AA	NaN	136370	136370	136370	136370	136370	136370	136370	136370	136370	136370	1596	1596	1596
ESC_RA3451AA	ESC_KB9944AA_AS	Escherichia_albertii_JL1479	SRR11657226	Avian (poultry)	Poultry	Chicken;_Chicken_feces	2018				Americas	United_States	Tennessee						University_of_Tennessee	Escherichia_albertii								PRJNA629554	SRP259363		SAMN14781548	SRS6576229	43954	43951	ESC_RA3451AA	NaN	136371	136371	136370	136370	136370	136370	136370	136370	136370	136370	1596	1596	1596
ESC_NA7516AA	ESC_DB0502AA_AS	A32-5al	DRR181231	Avian (non-poultry)	Avian	Columba_livia;_Dove	2010				Asia	Japan							KAGOSHIMA	Escherichia_albertii								PRJDB8401	DRP005359		SAMD00173619	DRS105569	43692	43691	ESC_NA7516AA	NaN	105335	105335	105335	105335	105335	105335	105335	105335	105335	55790	55790	2812	2344
ESC_NA7517AA	ESC_DB0501AA_AS	Q16-2_al	DRR181230	Avian (non-poultry)	Avian	Columba_livia;_Dove	2011				Asia	Japan							KAGOSHIMA	Escherichia_albertii								PRJDB8401	DRP005359		SAMD00173618	DRS105669	43692	43691	ESC_NA7517AA	NaN	105328	105328	105328	105328	105328	105328	105328	105328	105328	105328	79146	2349	2344
ESC_NA7519AA	ESC_DB0499AA_AS	V3-1al	DRR181228	Avian (non-poultry)	Avian	Columba_livia;_Dove	2010				Asia	Japan							KAGOSHIMA	Escherichia_albertii								PRJDB8401	DRP005359		SAMD00173616	DRS105571	43692	43691	ESC_NA7519AA	NaN	105329	105329	105329	105329	105329	105329	105329	105329	105329	55782	55782	55782	2359
ESC_NA7520AA	ESC_DB0498AA_AS	ZAC44-3	DRR181227	Avian (non-poultry)	Avian	Columba_livia;_Dove	2012				Asia	Japan							KAGOSHIMA	Escherichia_albertii								PRJDB8401	DRP005359		SAMD00173615	DRS105570	43692	43691	ESC_NA7520AA	NaN	105333	105333	105333	105333	105333	105333	105333	105333	53143	53143	46874	46874	27477
ESC_NA7523AA	ESC_DB0495AA_AS	P6-1_al	DRR181224	Avian (non-poultry)	Avian	Columba_livia;_Dove	2011				Asia	Japan							KAGOSHIMA	Escherichia_albertii								PRJDB8401	DRP005359		SAMD00173612	DRS105650	43692	43691	ESC_NA7523AA	NaN	105334	105334	105334	105334	105334	105334	105334	105334	105334	105334	105334	105334	2359
ESC_NA7524AA	ESC_DB0494AA_AS	ZZG_12-3	DRR181223	Avian (non-poultry)	Avian	Columba_livia;_Dove	2015				Asia	Japan							KAGOSHIMA	Escherichia_albertii								PRJDB8401	DRP005359		SAMD00173611	DRS105663	43692	43691	ESC_NA7524AA	NaN	105337	105337	105337	105337	105337	105337	105337	105337	105337	105337	105337	92242	2359
ESC_NA7525AA	ESC_DB0493AA_AS	G-3-3al	DRR181222	Avian (non-poultry)	Avian	Columba_livia;_Dove	2010				Asia	Japan							KAGOSHIMA	Escherichia_albertii								PRJDB8401	DRP005359		SAMD00173610	DRS105666	43692	43691	ESC_NA7525AA	NaN	105336	105336	105336	105336	105336	105336	105336	105336	105336	105336	3322	2349	2344
ESC_VA4818AA	ESC_WB6246AA_AS	MVC785	SRR14629580	Mammal (companion species)	Canine	Companion_animal;_Canis_lupus_familiaris	2017				Oceania	Australia	Victoria	City_of_Melbourne			-37.8136	144.963	The_ithree_institute	Escherichia_albertii								PRJNA678027	SRP321043		SAMN16787825	SRS9047303	44340	44340	ESC_VA4818AA	NaN	168391	168391	168391	168391	168391	168391	168391	55772	55772	55772	2371	2371	2371
ESC_VA4941AA	ESC_WB6123AA_AS	MVC370	SRR14629703	Mammal (companion species)	Canine	Companion_animal;_Canis_lupus_familiaris	2013				Oceania	Australia	Victoria	City_of_Melbourne			-37.8136	144.963	The_ithree_institute	Escherichia_albertii								PRJNA678027	SRP321043		SAMN16787615	SRS9047180	44340	44340	ESC_VA4941AA	NaN	168303	168303	168199	168199	168199	168199	168199	168199	168199	168199	168199	2344	2344
ESC_VA5099AA	ESC_WB5965AA_AS	MVC421	SRR14629862	Mammal (companion species)	Canine	Companion_animal;_Canis_lupus_familiaris	2014				Oceania	Australia	Victoria	City_of_Melbourne			-37.8136	144.963	The_ithree_institute	Escherichia_albertii								PRJNA678027	SRP321043		SAMN16787646	SRS9047022	44340	44340	ESC_VA5099AA	NaN	168175	168175	168175	168175	168175	168175	168175	168175	168175	168175	6972	2377	2359
ESC_VA5121AA	ESC_WB5943AA_AS	MVC328	SRR14629884	Mammal (companion species)	Canine	Companion_animal;_Canis_lupus_familiaris	2013				Oceania	Australia	Victoria	City_of_Melbourne			-37.8136	144.963	The_ithree_institute	Escherichia_albertii								PRJNA678027	SRP321043		SAMN16787593	SRS9047000	44340	44340	ESC_VA5121AA	NaN	168199	168199	168199	168199	168199	168199	168199	168199	168199	168199	168199	2344	2344
ESC_QA2586AA	ESC_IB6623AA_AS	HIPH14564	DRR186740	Avian (non-poultry)	Avian	Corvus_corone;_Crow	2014				Asia	Japan	Tokyo		Tokyo				KAGOSHIMA	Escherichia_albertii								PRJDB8602	DRP005740		SAMD00181002	DRS119630	43875	43851	ESC_QA2586AA	NaN	129773	129773	129773	129773	129773	129773	129773	129773	129773	129773	78561	78561	2359
ESC_QA2585AA	ESC_IB7748AA_AS	HIPH16576	DRR186741	Avian (non-poultry)	Avian	Corvus_macrorhynchos;_Asian_crow	2016				Asia	Japan	Tokyo		Tokyo				KAGOSHIMA	Escherichia_albertii								PRJDB8602	DRP005740		SAMD00181003	DRS119632	43875	43852	ESC_QA2585AA	NaN	130744	130744	130744	130744	130744	129772	129772	129772	129772	105336	3322	2349	2344
ESC_QA2587AA	ESC_IB6622AA_AS	HIPH14005	DRR186739	Avian (non-poultry)	Avian	Corvus_macrorhynchos;_Asian_crow	2014				Asia	Japan	Tokyo		Tokyo				KAGOSHIMA	Escherichia_albertii								PRJDB8602	DRP005740		SAMD00181001	DRS119628	43875	43851	ESC_QA2587AA	NaN	129771	129771	129771	129771	129771	129771	129771	129771	129771	129771	78589	78589	2371
ESC_DA8904AA	ESC_HA2390AA_AS	BCW_4828	SRR1816440	Unknown	ND/Others	culture					Unknown								UCD-100K	Escherichia_albertii								PRJNA203445	SRP022914		SAMN03358367	SRS853892	42552	42424	ESC_DA8904AA	NaN	23777	23777	23777	23777	23777	23777	23777	23777	3327	3327	3322	2349	2344
ESC_DA8905AA	ESC_HA2389AA_AS	BCW_4827	SRR1816439	Unknown	ND/Others	culture					Unknown								UCD-100K	Escherichia_albertii								PRJNA203445	SRP022914		SAMN03358366	SRS853551	42552	42424	ESC_DA8905AA	NaN	23776	23776	23776	23776	23776	23776	23776	23776	23776	23776	2367	1701	1701
ESC_DA8906AA	ESC_HA2388AA_AS	BCW_4826	SRR1816438	Unknown	ND/Others	culture					Unknown								UCD-100K	Escherichia_albertii								PRJNA203445	SRP022914		SAMN03358365	SRS853894	42552	42424	ESC_DA8906AA	NaN	23775	23775	23775	23775	23775	23774	23774	3351	3351	3351	3351	2812	2344
ESC_DA8907AA	ESC_HA2387AA_AS	BCW_4825	SRR1816437	Unknown	ND/Others	culture					Unknown								UCD-100K	Escherichia_albertii								PRJNA203445	SRP022914		SAMN03358364	SRS853895	42552	42424	ESC_DA8907AA	NaN	23774	23774	23774	23774	23774	23774	23774	3351	3351	3351	3351	2812	2344
ESC_HA7851AA	ESC_QA4120AA_AS	159899	traces-0FnzEUr	Human	Human	Faeces	2015	8	31		Europe	United_Kingdom	South_of_England	Thames_Valley					Public_Health_England_Colindale	Escherichia_albertii				Pathogen			Diarrhoea			Diarrhoea			43041	43227	ESC_HA7851AA	NaN	55752	21424	21424	21424	21424	11607	11607	11436	11436	11436	11436	11436	11436
ESC_HA7853AA	ESC_QA4122AA_AS	168480	traces-0WEvUOi	Human	Human	Faeces	2015	9	11		Europe	United_Kingdom	South_of_England						Public_Health_England_Colindale	Escherichia_albertii				Pathogen		Travel_to_Morocco	Diarrhoea			Diarrhoea			43041	43227	ESC_HA7853AA	NaN	55763	20895	20895	20895	20895	20895	20895	20895	6947	6947	6947	6947	6947
ESC_HA7854AA	ESC_QA4123AA_AS	168524	traces-0uVtGPs	Human	Human	Faeces	2015	9	19		Europe	United_Kingdom	North_of_England						Public_Health_England_Colindale	Escherichia_albertii				Pathogen			Diarrhoea			Diarrhoea			43041	43227	ESC_HA7854AA	NaN	55764	34569	34569	34569	34569	34569	34569	34569	34569	34569	8899	2957	2344
ESC_HA7857AA	ESC_QA4126AA_AS	175546	traces-0nYJULX	Human	Human	Faeces	2015	10	2		Europe	United_Kingdom	Wales						Public_Health_England_Colindale	Escherichia_albertii				Pathogen			Diarrhoea			Diarrhoea			43041	43227	ESC_HA7857AA	NaN	55766	35469	35469	35469	35469	35469	35469	8849	8849	8849	8849	2344	2344
ESC_HA7858AA	ESC_QA4127AA_AS	186581	traces-0JexSxX	Human	Human	Faeces	2015	11	9		Europe	United_Kingdom	North_of_England	Greater_Manchester					Public_Health_England_Colindale	Escherichia_albertii				Pathogen			Diarrhoea			Diarrhoea			43041	43227	ESC_HA7858AA	NaN	55769	21816	21816	21816	21816	21816	1596	1596	1596	1596	1596	1596	1596
ESC_HA7861AA	ESC_QA4130AA_AS	235021	traces-0UNvLQf	Human	Human	Faeces	2016	3	10		Europe	United_Kingdom	North_of_England	Greater_Manchester					Public_Health_England_Colindale	Escherichia_albertii				Pathogen			Diarrhoea			Diarrhoea			43041	43227	ESC_HA7861AA	NaN	55767	21377	21377	21377	21377	21377	11607	11436	11436	11436	11436	11436	11436
ESC_HA7862AA	ESC_QA4131AA_AS	187471	traces-0FcozDf	Human	Human	Faeces	2015	11	9		Europe	United_Kingdom	North_of_England	North_East					Public_Health_England_Colindale	Escherichia_albertii				Pathogen		Travel_to_Spain	Diarrhoea			Diarrhoea			43041	43227	ESC_HA7862AA	NaN	55773	21836	21836	21836	2045	2045	2045	2045	2045	2045	2045	2045	2045
ESC_HA7863AA	ESC_QA4132AA_AS	211128	traces-0oxSZZi	Human	Human	Faeces	2016	1	19		Europe	United_Kingdom	London	London					Public_Health_England_Colindale	Escherichia_albertii				Pathogen			Diarrhoea			Diarrhoea			43041	43227	ESC_HA7863AA	NaN	80376	80376	80376	80376	21400	21400	21400	21400	21400	21400	11408	11408	11408
ESC_HA7865AA	ESC_QA4134AA_AS	255560	traces-0gmvUwE	Human	Human	Faeces	2016	5	4		Europe	United_Kingdom							Public_Health_England_Colindale	Escherichia_albertii				Pathogen			Diarrhoea			Diarrhoea			43041	43227	ESC_HA7865AA	NaN	55772	55772	55772	55772	55772	55772	55772	55772	55772	55772	2371	2371	2371
ESC_HA7867AA	ESC_QA4136AA_AS	225083	traces-0TVnSQs	Human	Human	Faeces	2016	2	22		Europe	United_Kingdom	North_of_England	West_Yorkshire					Public_Health_England_Colindale	Escherichia_albertii				Pathogen			Diarrhoea			Diarrhoea			43041	43227	ESC_HA7867AA	NaN	55774	55774	21771	21771	21771	21771	2045	2045	2045	2045	2045	2045	2045
ESC_HA7868AA	ESC_QA4137AA_AS	242400	traces-0EVMztd	Human	Human	Faeces	2016	4	1		Europe	United_Kingdom	Midlands_and_East_of_England	West_Midlands_East					Public_Health_England_Colindale	Escherichia_albertii				Pathogen		Travel_to_India	Diarrhoea			Diarrhoea			43041	43227	ESC_HA7868AA	NaN	55775	55775	21781	21781	21781	21781	21781	21781	21781	21781	21781	21781	21781
ESC_HA7869AA	ESC_QA4138AA_AS	290626	traces-0oBVIXA	Human	Human	Faeces	2016	8	17		Europe	United_Kingdom	North_of_England	Greater_Manchester					Public_Health_England_Colindale	Escherichia_albertii				Pathogen			Diarrhoea			Diarrhoea			43041	43227	ESC_HA7869AA	NaN	35516	35516	35516	35516	35516	35516	35516	35516	11641	11641	1596	1596	1596
ESC_HA7870AA	ESC_QA4139AA_AS	278157	traces-0XkIuhK	Human	Human	Faeces	2016	7	8		Europe	United_Kingdom	North_of_England	Cheshire_					Public_Health_England_Colindale	Escherichia_albertii		O_Unidentifiable		Pathogen	EPEC	Travel_to_Spain	Diarrhoea			Diarrhoea			43041	43227	ESC_HA7870AA	NaN	55777	36727	36727	36727	36727	36727	36727	36727	36727	36727	36727	2349	2344
ESC_HA7874AA	ESC_QA4143AA_AS	352086	traces-0yHszfV	Human	Human	Faeces	2017	2	27		Europe	United_Kingdom	North_of_England	West_Yorkshire					Public_Health_England_Colindale	Escherichia_albertii				Pathogen		Travel_to_India	Diarrhoea			Diarrhoea			43041	43227	ESC_HA7874AA	NaN	55778	55778	55778	55778	55778	11607	11607	11436	11436	11436	11436	11436	11436
ESC_HA7875AA	ESC_QA4144AA_AS	357973	traces-0xsVSyN	Human	Human	Faeces	2017	2	28		Europe	United_Kingdom	North_of_England	West_Yorkshire					Public_Health_England_Colindale	Escherichia_albertii				Pathogen		Travel_to_India	Diarrhoea			Diarrhoea			43041	43227	ESC_HA7875AA	NaN	55779	55778	55778	55778	55778	11607	11607	11436	11436	11436	11436	11436	11436
ESC_HA7876AA	ESC_QA4145AA_AS	323046	traces-0YUluZD	Human	Human	Faeces	2016	11	28		Europe	United_Kingdom	North_of_England	Greater_Manchester					Public_Health_England_Colindale	Escherichia_albertii				Pathogen			Diarrhoea			Diarrhoea			43041	43227	ESC_HA7876AA	NaN	55783	55783	55783	55783	55783	55783	55783	2359	2359	2359	2359	2359	2359
ESC_HA7877AA	ESC_QA4146AA_AS	275760	traces-0MzCIKR	Human	Human	Faeces	2016	3	24		Europe	United_Kingdom							Public_Health_England_Colindale	Escherichia_albertii				Pathogen			Diarrhoea			Diarrhoea			43041	43227	ESC_HA7877AA	NaN	55788	55788	55788	55788	55788	55785	55785	55785	55785	46872	46872	46872	2359
ESC_HA7878AA	ESC_QA4147AA_AS	364157	traces-0auWKAA	Human	Human	Faeces	2017	4	12		Europe	United_Kingdom	North_of_England	West_Yorkshire					Public_Health_England_Colindale	Escherichia_albertii				Pathogen		Travel_to_Pakistan	Diarrhoea			Diarrhoea			43041	43227	ESC_HA7878AA	NaN	55786	55786	55786	55786	55786	21377	11607	11436	11436	11436	11436	11436	11436
ESC_HA7880AA	ESC_QA4148AA_AS	380841	traces-0WmNqTi	Human	Human	Faeces	2017	5	11		Europe	United_Kingdom	Midlands_and_East_of_England	East_Midlands					Public_Health_England_Colindale	Escherichia_albertii				Pathogen			Diarrhoea			Diarrhoea			43041	43227	ESC_HA7880AA	NaN	55784	55784	55784	55784	55784	55784	30738	8849	8849	8849	8849	2344	2344
ESC_HA7882AA	ESC_QA4151AA_AS	408285	traces-0cRcuRQ	Human	Human	Faeces	2017	8	7		Europe	United_Kingdom	South_of_England	South_West_					Public_Health_England_Colindale	Escherichia_albertii				Pathogen			Diarrhoea			Diarrhoea			43041	43227	ESC_HA7882AA	NaN	55782	55782	55782	55782	55782	55782	55782	55782	55782	55782	55782	55782	2359
ESC_HA7883AA	ESC_QA4152AA_AS	367208	traces-0ZFqScK	Human	Human	Faeces	2017	4	19		Europe	United_Kingdom	South_of_England	Kent					Public_Health_England_Colindale	Escherichia_albertii				Pathogen			Diarrhoea			Diarrhoea			43041	43227	ESC_HA7883AA	NaN	55791	55791	55791	55791	55791	55791	55791	55791	55791	55791	55791	55791	2344
ESC_HA7885AA	ESC_QA4154AA_AS	435509	traces-0DhvnaF	Human	Human	Faeces	2017	10	9		Europe	United_Kingdom	South_of_England						Public_Health_England_Colindale	Escherichia_albertii				Pathogen		Travel_to_India	Diarrhoea			Diarrhoea			43041	43227	ESC_HA7885AA	NaN	55789	55789	55789	55789	55789	55789	55789	55789	55789	46872	46872	46872	2359
ESC_HA7886AA	ESC_QA4155AA_AS	416277	traces-0cThcKe	Human	Human	Faeces	2017	8	23		Europe	United_Kingdom	South_of_England	South_West_					Public_Health_England_Colindale	Escherichia_albertii				Pathogen			Diarrhoea			Diarrhoea			43041	43227	ESC_HA7886AA	NaN	55790	55790	55790	55790	55790	55790	55790	55790	55790	55790	55790	2812	2344
ESC_HA7887AA	ESC_QA4156AA_AS	419115	traces-0QtXufo	Human	Human	Faeces	2017	8	25		Europe	United_Kingdom	London	North_London					Public_Health_England_Colindale	Escherichia_albertii				Pathogen			Diarrhoea			Diarrhoea			43041	43227	ESC_HA7887AA	NaN	55792	55792	55792	55792	55792	55785	55785	55785	55785	46872	46872	46872	2359
ESC_HA7888AA	ESC_QA4157AA_AS	416278	traces-0ZsmjZx	Human	Human	Faeces	2017	8	21		Europe	United_Kingdom	South_of_England	South_West_					Public_Health_England_Colindale	Escherichia_albertii				Pathogen			Diarrhoea			Diarrhoea			43041	43227	ESC_HA7888AA	NaN	55793	55793	55793	55793	55793	55793	55793	55793	55793	55793	55793	55793	55793
ESC_HA7889AA	ESC_QA4158AA_AS	145972	traces-0tAZesL	Human	Human	Faeces	2013	2	21		Europe	United_Kingdom	North_of_England	Greater_Manchester					Public_Health_England_Colindale	Escherichia_albertii		13		Pathogen		Travel_to_Pakistan	Diarrhoea			Diarrhoea			43041	43227	ESC_HA7889AA	NaN	55794	30119	30119	30119	13781	11607	11607	11436	11436	11436	11436	11436	11436
ESC_HA7893AA	ESC_QA4162AA_AS	146021	traces-0OUJsYF	Human	Human	Faeces	2014	8	6		Europe	United_Kingdom	Wales	Swansea					Public_Health_England_Colindale	Escherichia_albertii		13		Pathogen		Travel_to_India	Diarrhoea			Diarrhoea			43041	43227	ESC_HA7893AA	NaN	55796	30115	30115	13781	13781	11607	11607	11436	11436	11436	11436	11436	11436
ESC_JA6716AA	ESC_TA0077AA_AS	AM_LREC-183	traces-0MnXLVJ	Mammal (wild species)	Marine_Mammal	Fecal_content	2010				Unknown								LREC-A._Mora	Escherichia_albertii													43305	43677	ESC_JA6716AA	NaN	68749	68749	68749	68749	68749	68749	68749	68749	68749	68749	68749	68749	68749
ESC_CA0166AA	ESC_CA4202AA_AS	sc-2012-01-13T20:11:48Z-1332545	ERR137811	Human	Human	Feces					Africa	Gambia							THE_SANGER_CENTER	Escherichia_albertii								PRJEB2827	ERP001141		SAMEA1466109	ERS085411	42243	41125	ESC_CA0166AA	NaN	7727	7727	7727	7727	7727	7727	7727	7727	7727	2359	2359	2359	2359
ESC_KA7220AA	ESC_VA2235AA_AS	ChinaSP140150	GCF_002872455	Avian (poultry)	Poultry	Gallus_domesticus	2014	3			Unknown								_National_Institute_for_Communicable_Disease_Control_and_Prevention,_Chinese_Center_for_Disease_Cont	Escherichia_albertii								PRJNA224116			SAMN08242133		43438	43111	ESC_KA7220AA	NaN	80286	79237	79237	79237	79237	79237	79237	79237	79237	2367	2367	1701	1701
ESC_BA0306AA	ESC_CA5625AA_AS	2011C-4180	SRR2015207	Human	Human	Homo_sapiens					Americas	United_States							EDLB-CDC	Escherichia_albertii								PRJNA218110	SRP046387		SAMN03019926	SRS733651	42243	42138	ESC_BA0306AA	NaN	15366	15366	15366	15366	15366	15366	15366	15366	15366	15366	15366	15366	15366
ESC_BA0332AA	ESC_BA7591AA_AS	2011C-3839C1	SRR1570064	Human	Human	Homo_sapiens					Americas	United_States							EDLB-CDC	Escherichia_albertii								PRJNA218110	SRP046387		SAMN02991238	SRS697488	42243	42138	ESC_BA0332AA	NaN	15345	15345	15345	15345	15345	15345	15345	15345	15345	15345	15345	2349	2344
ESC_KA7216AA	ESC_VA2231AA_AS	1551-2	GCF_002895205	Human	Human	Homo_sapiens	1989				Unknown								Federal_University_of_Sao_Paulo	Escherichia_albertii								PRJNA224116			SAMN08159313		43438	43122	ESC_KA7216AA	NaN	80208	79247	79247	79247	79247	79247	79247	79247	79247	79247	15366	15366	15366
ESC_LA2866AA	ESC_WA8009AA_AS	FWSEC0450	SRR7612138	Human	Human	Homo_sapiens					Unknown								NML_bioinformatics	Escherichia_albertii		O111:Nm_(Non-Motile)						PRJNA287560	SRP155537		SAMN08797321	SRS3602378	43507	43487	ESC_LA2866AA	NaN	88327	88327	88327	88327	88327	88327	88327	78561	78561	78561	78561	78561	2359
ESC_NA7526AA	ESC_DB0492AA_AS	MKR5	DRR181221	Human	Human	Homo_sapiens	2012				Asia	Japan							KAGOSHIMA	Escherichia_albertii								PRJDB8401	DRP005359		SAMD00173609	DRS105550	43692	43691	ESC_NA7526AA	NaN	105327	105327	105327	105327	105327	105327	105327	105327	105327	105327	105327	105327	105298
ESC_TA7917AA	ESC_UB2199AA_AS	NL1701358	ERR4220639	Human	Human	Homo_sapiens	2017				Europe	Netherlands					52.0929	5.10448	RIVM_-_National_Institute_for_Public_Health_and_the_Environment	Escherichia_albertii								PRJEB38651	ERP122092		SAMEA6932020	ERS4641924	44204	44202	ESC_TA7917AA	NaN	155328	155328	155328	78561	78561	78561	78561	78561	78561	78561	78561	78561	2359
ESC_UA3751AA	ESC_VB0217AA_AS	Sample_42	SRR13494854	Human	Human	Homo_sapiens	2015				Asia	China	Sichuan						Zigong_Center_for_Disease_Control_and_Prevention	Escherichia_albertii								PRJNA693666	SRP302636		SAMN17393479	SRS8085287	44256	44230	ESC_UA3751AA	NaN	159881	159881	159881	159881	159881	159881	159881	159881	31663	31663	6972	2377	2359
ESC_UA3752AA	ESC_VB0216AA_AS	Sample_41	SRR13494855	Human	Human	Homo_sapiens	2015				Asia	China	Sichuan						Zigong_Center_for_Disease_Control_and_Prevention	Escherichia_albertii								PRJNA693666	SRP302636		SAMN17393478	SRS8085286	44256	44230	ESC_UA3752AA	NaN	159882	159882	159882	159882	159882	159882	159882	159882	159882	159882	6972	2377	2359
ESC_UA3754AA	ESC_VB0214AA_AS	Sample_40	SRR13494857	Human	Human	Homo_sapiens	2015				Asia	China	Sichuan						Zigong_Center_for_Disease_Control_and_Prevention	Escherichia_albertii								PRJNA693666	SRP302636		SAMN17393477	SRS8085284	44256	44230	ESC_UA3754AA	NaN	159883	159883	159883	159883	159883	159883	159883	159883	159883	159834	2367	1701	1701
ESC_UA3761AA	ESC_VB0207AA_AS	Sample_33	SRR13494864	Human	Human	Homo_sapiens	2014				Asia	China	Sichuan						Zigong_Center_for_Disease_Control_and_Prevention	Escherichia_albertii								PRJNA693666	SRP302636		SAMN17393470	SRS8085277	44256	44230	ESC_UA3761AA	NaN	159888	159888	159888	159888	159888	159888	159888	2379	2379	2379	2379	2379	2379
ESC_UA3762AA	ESC_VB0206AA_AS	Sample_32	SRR13494865	Human	Human	Homo_sapiens	2014				Asia	China	Sichuan						Zigong_Center_for_Disease_Control_and_Prevention	Escherichia_albertii								PRJNA693666	SRP302636		SAMN17393469	SRS8085276	44256	44230	ESC_UA3762AA	NaN	159889	159889	159889	159889	159889	159889	159889	2379	2379	2379	2379	2379	2379
ESC_UA3763AA	ESC_VB0205AA_AS	Sample_31	SRR13494866	Human	Human	Homo_sapiens	1990				Asia	Bangladesh	Dhaka_Division						Zigong_Center_for_Disease_Control_and_Prevention	Escherichia_albertii								PRJNA693666	SRP302636		SAMN17393468	SRS8085275	44256	44230	ESC_UA3763AA	NaN	159890	159890	159890	6948	6948	6947	6947	6947	6947	6947	6947	6947	6947
ESC_VA2648AA	ESC_WB0826AA_AS	CNTRL_EPEC46	SRR8767861	Human	Human	Homo_sapiens	2000	4			Europe	Denmark							Medical_University_of_Vienna	Escherichia_albertii		O168:H-						PRJNA528578	SRP189130		SAMN11231310	SRS4521889	44317	44289	ESC_VA2648AA	NaN	164880	164880	164880	164880	164880	47205	47205	8849	8849	8849	8849	2344	2344
ESC_MA0226AA	ESC_XA1315AA_AS	399	SRR8533527	Human	Human	Homo_sapiens;_bloodstream_isolates	2015				Americas	Canada							Public_Health_Ontario	Escherichia_albertii								PRJNA521038	SRP183760		SAMN10875686	SRS4329629	43527	43524	ESC_MA0226AA	NaN	90430	90430	90430	90430	90430	90430	90430	3351	3351	3351	3351	2812	2344
ESC_FA7744AA	ESC_LA1448AA_AS	MOD1-EC1733	SRR5185386	Human	Human	Homo_sapiens;_feces	1997				Africa	Guinea-Bissau							FDA_Center_for_Food_Safety_and_Applied_Nutrition	Escherichia_albertii								PRJNA230969	SRP058582		SAMN05607337	SRS1927790	42754	42005	ESC_FA7744AA	NaN	40154	40154	40154	40154	40154	40154	40154	40154	40154	2362	1701	1701	1701
ESC_FA7745AA	ESC_LA1447AA_AS	MOD1-EC1732	SRR5185385	Human	Human	Homo_sapiens;_feces	1997				Africa	Guinea-Bissau							FDA_Center_for_Food_Safety_and_Applied_Nutrition	Escherichia_albertii								PRJNA230969	SRP058582		SAMN05607338	SRS1927789	42754	42005	ESC_FA7745AA	NaN	40155	40155	40155	40155	40155	40155	40155	40155	40154	2362	1701	1701	1701
ESC_IA3942AA	ESC_RA4974AA_AS	MOD1-EC1731	SRR6728027	Human	Human	Homo_sapiens;_feces	1997				Africa	Guinea-Bissau							FDA_Center_for_Food_Safety_and_Applied_Nutrition	Escherichia_albertii								PRJNA230969	SRP058582		SAMN05607339	SRS2960404	43146	43145	ESC_IA3942AA	NaN	60883	60883	60883	60883	60883	60883	60883	60883	60883	2362	1701	1701	1701
ESC_MA5436AA	ESC_ZA2109AA_AS	Mex-12/320a	SRR9024355	Human	Human	Homo_sapiens;_feces	2012	12			Americas	Mexico	Yucatan				20.9674	-89.5926	CINVESTAV-IPN	Escherichia_albertii								PRJNA523447	SRP195799		SAMN10977479	SRS4731961	43593	43592	ESC_MA5436AA	NaN	94884	94884	94884	94884	94884	94884	94884	94884	94884	8024	8024	8024	8024
ESC_PA4990AA	ESC_HB0673AA_AS	A2361	ERR2603585	Human	Human	Homo_sapiens;_Hospital;_patient	2007	11			Europe	Netherlands							UNIVERSITY_MEDICAL_CENTER_UTRECHT	Escherichia_albertii								PRJEB27030	ERP109066		SAMEA4699321	ERS2519492	43803	43802	ESC_PA4990AA	NaN	123415	123415	123415	47205	47205	47205	47205	8849	8849	8849	8849	2344	2344
ESC_EA5154AA	ESC_IA0970AA_AS	146035	SRR4178425	Human	Human	Homo_sapiens;_human	2015	6			Europe	United_Kingdom	England						Public_Health_England	Escherichia_albertii		13				ShigTyper_Wu_et_al.,_2019_AEM_85:_e00165-19		PRJNA315192	SRP071789		SAMN05733946	SRS1673773	42620	42620	ESC_EA5154AA	NaN	30102	30102	30102	30102	30102	30102	11607	11436	11436	11436	11436	11436	11436
ESC_FA3483AA	ESC_KA4732AA_AS	146033	SRR5018261	Human	Human	Homo_sapiens;_human	2015	5			Europe	United_Kingdom							Public_Health_England	Escherichia_albertii		_			S._boydii			PRJNA315192	SRP071789		SAMN06015161	SRS1796918	42690	42689	ESC_FA3483AA	NaN	37908	37908	37908	37908	21424	11607	11607	11436	11436	11436	11436	11436	11436
ESC_OA5975AA	ESC_GB1050AA_AS	821093	SRR10326058	Human	Human	Homo_sapiens;_human	2019	10			Europe	United_Kingdom							Public_Health_England	Escherichia_albertii		Escherichia_Albertii						PRJNA315192	SRP071789		SAMN13087526	SRS5556247	43764	43761	ESC_OA5975AA	NaN	117648	117648	117648	117648	117648	8038	1596	1596	1596	1596	1596	1596	1596
ESC_OA9509AA	ESC_GB4371AA_AS	171147	SRR4787421	Human	Human	Homo_sapiens;_human	2015	10			Europe	United_Kingdom							Public_Health_England	Escherichia_albertii						Originally_S._boydii_B13_;Travel_to_Nigeria		PRJNA315192	SRP071789		SAMN05965702	SRS2483113	43787	42978	ESC_OA9509AA	NaN	119874	119874	119874	36647	36647	36647	36647	36647	11436	11436	11436	11436	11436
ESC_SA7054AA	ESC_NB8248AA_AS	882856	SRR12769919	Human	Human	Homo_sapiens;_human	2020	1			Europe	United_Kingdom							Public_Health_England	Escherichia_albertii		Escherichia						PRJNA315192	SRP071789		SAMN16364068	SRS7473581	44109	44109	ESC_SA7054AA	NaN	148006	148006	148006	148006	148006	148006	7698	7698	7698	7698	7698	2957	2344
ESC_SA7239AA	ESC_NB8063AA_AS	810124	SRR12769693	Human	Human	Homo_sapiens;_human	2019	9			Europe	United_Kingdom							Public_Health_England	Escherichia_albertii		Escherichia						PRJNA315192	SRP071789		SAMN16363727	SRS7473354	44109	44109	ESC_SA7239AA	NaN	147814	147814	147814	147814	147814	147814	147814	147814	147814	2362	1701	1701	1701
ESC_TA2435AA	ESC_PB7459AA_AS	1023013	SRR13049223	Human	Human	Homo_sapiens;_human	2020	11			Europe	United_Kingdom							Public_Health_England	Escherichia_albertii		Escherichia						PRJNA315192	SRP071789		SAMN16784906	SRS7707089	44148	44148	ESC_TA2435AA	NaN	150907	150907	150907	150907	150907	147747	147747	147747	147747	147747	2367	1701	1701
ESC_WA6688AA	ESC_ZB8440AA_AS	1418685	SRR15853359	Human	Human	Homo_sapiens;_human	2021	7			Europe	United_Kingdom							Public_Health_England	Escherichia_albertii		Escherichia						PRJNA315192	SRP071789		SAMN21396286	SRS10123908	44452	44452	ESC_WA6688AA	NaN	176690	176690	176690	176690	176690	176690	176690	176690	176690	176690	39018	39018	26096
ESC_WA8985AA	ESC_AC0340AA_AS	666455	SRR15369516	Human	Human	Homo_sapiens;_human	2019	1			Europe	United_Kingdom							Public_Health_England	Escherichia_albertii		Escherichia						PRJNA315192	SRP071789		SAMN20665842	SRS9704196	44470	44417	ESC_WA8985AA	NaN	177958	177958	177958	177958	177958	177958	177958	177958	177958	177958	142064	2344	2344
ESC_RA4180AA	ESC_LB3040AA_AS	ECO20181343	SRR11658232	Human	Human	Homo_sapiens;_patient	2018				Asia	South_Korea							Korea_Centers_for_Disease_Control_and_Prevention	Escherichia_albertii								PRJNA628558	SRP259402		SAMN14734252	SRS6577121	43959	43952	ESC_RA4180AA	NaN	137309	137309	137309	137309	137309	137309	137309	2359	2359	2359	2359	2359	2359
ESC_VA8877AA	ESC_XB4526AA_AS	100218	SRR11848755	Human	Human	Homo_sapiens;_stool					Africa	Gambia					13.44	-15.31	University_of_Maryland,_School_of_Medicine	Escherichia_albertii								PRJNA611810	SRP264772		SAMN14349618	SRS6711850	44378	44348	ESC_VA8877AA	NaN	170833	170833	170833	170833	170833	170833	170833	170833	2377	2377	2377	2377	2359
ESC_FA8015AA	ESC_LA1824AA_AS	Escherichia_alberti-S_148	ERR1544907	Human	Human	human;_faeces	2014				Europe	Denmark					55.6425	12.4754	STATENS_SERUM_INSTITUT	Escherichia_albertii								PRJEB14038	ERP015638		SAMEA4351122	ERS1262571	42767	42767	ESC_FA8015AA	NaN	40397	40397	40397	40397	40397	40397	40397	40397	6821	6821	6821	2349	2344
ESC_FA8025AA	ESC_LA1814AA_AS	Escherichia_coli-S_148	ERR1544897	Human	Human	human;_faeces	2014				Europe	Denmark					55.6425	12.4754	STATENS_SERUM_INSTITUT	Escherichia_albertii								PRJEB14038	ERP015638		SAMEA4351112	ERS1262561	42767	42767	ESC_FA8025AA	NaN	40392	40392	40392	40392	40392	40392	40392	40392	40392	40392	3322	2349	2344
ESC_KA6274AA	ESC_UA7390AA_AS	M876	ERR2775932	Human	Human	Human;_feces	2011				Europe	Netherlands							RIVM_-_National_Institute_for_Public_Health_and_the_Environment	Escherichia_albertii								PRJEB28317	ERP110507		SAMEA4852503	ERS2672350	43429	43427	ESC_KA6274AA	NaN	80759	78589	78589	78589	78589	78589	78589	78589	78589	78589	78589	78589	2371
ESC_KA6311AA	ESC_UA7353AA_AS	1701358	ERR2759001	Human	Human	Human;_feces	2017				Europe	Netherlands							RIVM_-_National_Institute_for_Public_Health_and_the_Environment	Escherichia_albertii								PRJEB28317	ERP110507		SAMEA4852480	ERS2672327	43429	43427	ESC_KA6311AA	NaN	80745	78561	78561	78561	78561	78561	78561	78561	78561	78561	78561	78561	2359
ESC_DA2112AA	ESC_GA8887AA_AS	142666	SRR3574325	Human	Human	Human;_Homo_sapiens	2015	8			Europe	United_Kingdom							Public_Health_England	Escherichia_albertii		O61						PRJNA315192	SRP071789		SAMN05163802	SRS1462947	42514	42514	ESC_DA2112AA	NaN	21403	21403	21403	21403	21403	21403	21403	21403	21403	21403	21403	21403	21403
ESC_FA1529AA	ESC_JA3972AA_AS	151073	SRR4897526	Human	Human	Human;_Homo_sapiens	2015	8			Europe	United_Kingdom							Public_Health_England	Escherichia_albertii								PRJNA315192	SRP071789		SAMN05980803	SRS1782251	42682	42679	ESC_FA1529AA	NaN	58633	34955	34955	34955	34955	34955	34955	34955	6947	6947	6947	6947	6947
ESC_MA1540AA	ESC_XA8770AA_AS	709086	SRR8775484	Human	Human	human;_Homo_sapiens	2019	3			Europe	United_Kingdom							Public_Health_England	Escherichia_albertii								PRJNA315192	SRP071789		SAMN11245243	SRS4528872	43549	43549	ESC_MA1540AA	NaN	91531	91531	91531	91531	91531	91531	6972	6972	6972	6972	6972	2377	2359
ESC_IA1030AA	ESC_RA1858AA_AS	636832	SRR6373718	Unknown	ND/Others	Isolate					Americas	United_States							Centers_for_Disease_Control_and_Prevention_Enteric_Diseases_Laboratory_Branch	Escherichia_albertii								PRJNA218110	SRP046387		SAMN08172565	SRS2756251	43084	43082	ESC_IA1030AA	NaN	58345	58345	58345	58345	58345	58345	58345	58345	42640	1596	1596	1596	1596
ESC_IA1038AA	ESC_RA1850AA_AS	2009C-3967	SRR6373709	Unknown	ND/Others	Isolate					Americas	United_States							Centers_for_Disease_Control_and_Prevention_Enteric_Diseases_Laboratory_Branch	Escherichia_albertii								PRJNA218110	SRP046387		SAMN08172563	SRS2756249	43084	43082	ESC_IA1038AA	NaN	58298	58298	58298	58298	58298	58298	58298	58298	58298	58298	58298	58298	58298
ESC_IA1039AA	ESC_RA1849AA_AS	873113	SRR6373708	Unknown	ND/Others	Isolate					Americas	United_States							Centers_for_Disease_Control_and_Prevention_Enteric_Diseases_Laboratory_Branch	Escherichia_albertii								PRJNA218110	SRP046387		SAMN08172564	SRS2756267	43084	43082	ESC_IA1039AA	NaN	58302	58302	58302	58302	58302	58302	58302	46873	46873	46873	8899	2957	2344
ESC_IA1046AA	ESC_RA1842AA_AS	910002	SRR6373679	Unknown	ND/Others	Isolate					Americas	United_States							Centers_for_Disease_Control_and_Prevention_Enteric_Diseases_Laboratory_Branch	Escherichia_albertii								PRJNA218110	SRP046387		SAMN08172553	SRS2756212	43084	43082	ESC_IA1046AA	NaN	58313	58313	58303	58303	58303	58303	46585	2045	2045	2045	2045	2045	2045
ESC_CA5757AA	ESC_GA0357AA_AS	IEH-NGS-ECO-00102	SRR3131260	Food	Plant	Kale	2014	10			Americas	United_States	California						FDA_Center_for_Food_Safety_and_Applied_Nutrition	Escherichia_albertii								PRJNA230969	SRP058582		SAMN04422347	SRS1267546	42401	42005	ESC_CA5757AA	NaN	3525	3525	3525	3525	3525	3525	3525	3525	3525	3525	3525	3525	3525
ESC_CA5980AA	ESC_GA0593AA_AS	IEH-NGS-ECO-00180	SRR3137547	Food	Plant	Kale	2014	11			Americas	United_States	California						FDA_Center_for_Food_Safety_and_Applied_Nutrition	Escherichia_albertii								PRJNA230969	SRP058582		SAMN04422427	SRS1271497	42405	42005	ESC_CA5980AA	NaN	3351	3351	3351	3351	3351	3351	3351	3351	3351	3351	3351	2812	2344
ESC_UA3851AA	ESC_VB0117AA_AS	Sample_1	SRR13494954	Mammal (livestock)	Ovine/Goat_(Caprinae)	Lamb	2014				Asia	China	Sichuan						Zigong_Center_for_Disease_Control_and_Prevention	Escherichia_albertii								PRJNA693666	SRP302636		SAMN17393438	SRS8085187	44256	44230	ESC_UA3851AA	NaN	159863	159863	159863	159863	159863	159863	159787	79237	79237	2367	2367	1701	1701
ESC_WA0216AA	ESC_XB7491AA_AS	RM6e	traces-0vnDRyc	Avian (non-poultry)	Avian	Larus_argentatus	2018	6			Europe	Czech_Republic							M._Dolejska,_University_of_Veterinary_Sciences_Brno	Escherichia_albertii													44384	44384	ESC_WA0216AA	NaN	171833	171833	171833	171833	171833	171833	171833	171833	171833	171833	171833	171833	2359
ESC_WA0217AA	ESC_XB7492AA_AS	GVB11e	traces-0NJJmku	Avian (non-poultry)	Avian	Larus_argentatus	2019	5			Europe	Czech_Republic							M._Dolejska,_University_of_Veterinary_Sciences_Brno	Escherichia_albertii													44384	44384	ESC_WA0217AA	NaN	171834	171834	171834	171834	171834	171834	171834	171834	171834	171834	104352	104352	104352
ESC_WA0218AA	ESC_XB7493AA_AS	GVB28e	traces-0NeNjAb	Avian (non-poultry)	Avian	Larus_argentatus	2019	5			Europe	Czech_Republic							M._Dolejska,_University_of_Veterinary_Sciences_Brno	Escherichia_albertii													44384	44384	ESC_WA0218AA	NaN	171835	171835	171835	171835	171835	171835	171835	171835	171835	171835	28821	2381	2359
ESC_WA0219AA	ESC_XB7494AA_AS	RM15e	traces-0QTQlpX	Avian (non-poultry)	Avian	Larus_argentatus	2018	6			Europe	Czech_Republic							M._Dolejska,_University_of_Veterinary_Sciences_Brno	Escherichia_albertii													44384	44384	ESC_WA0219AA	NaN	171831	171831	171831	171831	171831	171831	171831	171831	171831	171831	171831	171831	2359
ESC_WA2091AA	ESC_YB9625AA_AS	Ea1	SRR13823674	Avian (non-poultry)	Avian	Larus_michahellis;_cloacal_swab	2016	5			Europe	France	Provence-Alpes-Cote_d'Azur	Var	Toulon		43.1066	5.93705	Laboratoire_MIVEGEC-CNRS-IRD-UM	Escherichia_albertii								PRJNA705836	SRP308781		SAMN18104171	SRS8350618	44409	44378	ESC_WA2091AA	NaN	174166	174166	174166	174166	174166	174166	174166	174166	174166	174166	174166	2371	2371
ESC_WA2555AA	ESC_YB9769AA_AS	HIPH12338	DRR186738	Avian (non-poultry)	Avian	Larus_schistisagus	2012				Asia	Japan							KAGOSHIMA	Escherichia_albertii								PRJDB8602	DRP005740		SAMD00181000	DRS199095	44410	44408	ESC_WA2555AA	NaN	105332	105332	105332	105332	105332	105332	105332	105332	105332	105332	105332	105332	105332
ESC_LA2869AA	ESC_WA8006AA_AS	FWSEC0445	SRR7612141	Mammal (livestock)	Bovine	manure_from_farm;_bovine	1996	3			Americas	Canada	Alberta	Lethbridge	Lethbridge				NML_bioinformatics	Escherichia_albertii		O117:H16						PRJNA287560	SRP155537		SAMN08797316	SRS3602375	43507	43487	ESC_LA2869AA	NaN	88284	88284	88284	88284	88284	88087	88087	88087	88087	88087	58298	58298	58298
ESC_PA1801AA	ESC_GB9450AA_AS	EC-25	SRR7591048	Mammal (wild species)	Marine_Mammal	Marine_mammal_(fecal)	2010				Unknown						-62.15	-58.37	University_of_Santiago_de_Compostela	Escherichia_albertii								PRJNA482779	SRP155170		SAMN09714432	SRS3594400	43787	43702	ESC_PA1801AA	NaN	122870	122870	122870	122870	122870	122870	122870	122870	122870	122870	15366	15366	15366
ESC_PA1802AA	ESC_GB9449AA_AS	EC-76	SRR7591049	Mammal (wild species)	Marine_Mammal	Marine_mammal_(fecal)	2010				Unknown						-62.15	-58.37	University_of_Santiago_de_Compostela	Escherichia_albertii								PRJNA482779	SRP155170		SAMN09714431	SRS3594401	43787	43702	ESC_PA1802AA	NaN	122871	122871	122871	122871	122871	122871	122870	122870	122870	122870	15366	15366	15366
ESC_PA1808AA	ESC_GB9478AA_AS	EC-172b	SRR7591055	Mammal (wild species)	Marine_Mammal	Marine_mammal_(fecal)	2010				Unknown						-62.15	-58.37	University_of_Santiago_de_Compostela	Escherichia_albertii								PRJNA482779	SRP155170		SAMN09714433	SRS3594395	43787	43702	ESC_PA1808AA	NaN	122897	122897	122897	122897	68749	68749	68749	68749	68749	68749	68749	68749	68749
ESC_LA2815AA	ESC_WA8060AA_AS	FWSEC0317	SRR7612532	Water	Water/River	municipal_water_from_drain	2013	5			Americas	Canada	Ontario				45.2763	-75.1602	NML_bioinformatics	Escherichia_albertii		O88:Nm_(Non-Motile)						PRJNA287560	SRP155537		SAMN08797189	SRS3602465	43507	43487	ESC_LA2815AA	NaN	88373	88373	88373	88373	88373	88373	88373	88373	88291	88291	88291	2344	2344
ESC_CA6012AA	ESC_GA0626AA_AS	IEH-NGS-ECO-00207	SRR3136879	Unknown	Plant	ND	2015	1			Americas	United_States	Washington						FDA_Center_for_Food_Safety_and_Applied_Nutrition	Escherichia_albertii								PRJNA230969	SRP058582		SAMN04429916	SRS1271185	42405	42005	ESC_CA6012AA	NaN	3327	3327	3327	3327	3327	3327	3327	3327	3327	3327	3322	2349	2344
ESC_CA6016AA	ESC_GA0630AA_AS	IEH-NGS-ECO-00203	SRR3136875	Unknown	Plant	ND	2014	12			Americas	United_States	Washington						FDA_Center_for_Food_Safety_and_Applied_Nutrition	Escherichia_albertii								PRJNA230969	SRP058582		SAMN04429912	SRS1271180	42405	42005	ESC_CA6016AA	NaN	3322	3322	3322	3322	3322	3322	3322	3322	3322	3322	3322	2349	2344
ESC_HA7879AA	ESC_QA4149AA_AS	379422	traces-0uhWhdo	Human	Human	ND	2017	5	30		Europe	United_Kingdom	North_of_England	West_Yorkshire					Public_Health_England_Colindale	Escherichia_albertii				Pathogen			Diarrhoea			Diarrhoea			43041	43227	ESC_HA7879AA	NaN	55785	55785	55785	55785	55785	55785	55785	55785	55785	46872	46872	46872	2359
ESC_LA2947AA	ESC_WA7928AA_AS	FWSEC0288	SRR7612249	Water	Water/River	ND	2013				Americas	Canada	Ontario						NML_bioinformatics	Escherichia_albertii		O55(O128):Nm_(Non-Motile)						PRJNA287560	SRP155537		SAMN08797171	SRS3602268	43507	43487	ESC_LA2947AA	NaN	88087	88087	88087	88087	88087	88087	88087	88087	88087	88087	58298	58298	58298
ESC_FA4141AA	ESC_KA1151AA_AS	161904	SRR5033713	Unknown	ND/Others	Other	2015	9			Europe	United_Kingdom							Public_Health_England	Escherichia_albertii						Originally_S._boydii_B13		PRJNA315192	SRP071789		SAMN06035375	SRS1807073	42694	42693	ESC_FA4141AA	NaN	36647	36647	36647	36647	36647	36647	36647	36647	11436	11436	11436	11436	11436
ESC_WA2745AA	ESC_ZB2068AA_AS	1184641	SRR15338194	Unknown	ND/Others	other	2021	5			Europe	United_Kingdom							Public_Health_England	Escherichia_albertii		Escherichia						PRJNA315192	SRP071789		SAMN20550847	SRS9676089	44417	44414	ESC_WA2745AA	NaN	174639	174639	174639	174639	174639	174639	174639	36647	11436	11436	11436	11436	11436
ESC_QA2588AA	ESC_IB6621AA_AS	HIPH12313	DRR186737	Avian (non-poultry)	Avian	Pica_pica	2012				Asia	Japan	Tokyo		Tokyo				KAGOSHIMA	Escherichia_albertii								PRJDB8602	DRP005740		SAMD00180999	DRS119629	43875	43851	ESC_QA2588AA	NaN	129772	129772	129772	129772	129772	129772	129772	129772	129772	105336	3322	2349	2344
ESC_KA6296AA	ESC_UA7368AA_AS	D081-33	ERR2759016	Avian (non-poultry)	Avian	Pigeon;_feces	2016				Europe	Netherlands							RIVM_-_National_Institute_for_Public_Health_and_the_Environment	Escherichia_albertii								PRJEB28317	ERP110507		SAMEA4852572	ERS2672419	43429	43427	ESC_KA6296AA	NaN	78548	78548	78548	78548	78548	78548	78548	15366	15366	15366	15366	15366	15366
ESC_KA6298AA	ESC_UA7366AA_AS	D076-65	ERR2759014	Avian (non-poultry)	Avian	Pigeon;_feces	2016				Europe	Netherlands							RIVM_-_National_Institute_for_Public_Health_and_the_Environment	Escherichia_albertii								PRJEB28317	ERP110507		SAMEA4852570	ERS2672417	43429	43427	ESC_KA6298AA	NaN	78548	78548	78548	78548	78548	78548	78548	15366	15366	15366	15366	15366	15366
ESC_GA1574AA	ESC_MA2310AA_AS	CFSAN050974	SRR5409898	Mammal (livestock)	Swine	Pork	2015	6			Americas	United_States	Pennsylvania						FDA_Center_for_Food_Safety_and_Applied_Nutrition	Escherichia_albertii								PRJNA230969	SRP058582		SAMN05326701	SRS2095857	42831	42828	ESC_GA1574AA	NaN	58580	58580	42534	42534	42534	42534	42534	42534	31663	31663	6972	2377	2359
ESC_UA3703AA	ESC_VB0265AA_AS	Sample_86	SRR13494806	Avian (poultry)	Poultry	Poultry	2017				Asia	China	Shandong						Zigong_Center_for_Disease_Control_and_Prevention	Escherichia_albertii								PRJNA693666	SRP302636		SAMN17393523	SRS8085335	44256	44230	ESC_UA3703AA	NaN	159855	159855	159789	159789	159789	159789	159789	159789	68518	1596	1596	1596	1596
ESC_UA3704AA	ESC_VB0264AA_AS	Sample_85	SRR13494807	Avian (poultry)	Poultry	Poultry	2017				Asia	China	Shandong						Zigong_Center_for_Disease_Control_and_Prevention	Escherichia_albertii								PRJNA693666	SRP302636		SAMN17393522	SRS8085334	44256	44230	ESC_UA3704AA	NaN	159955	159955	159788	159788	159788	159788	159788	79237	79237	2367	2367	1701	1701
ESC_UA3705AA	ESC_VB0263AA_AS	Sample_84	SRR13494808	Avian (poultry)	Poultry	Poultry	2017				Asia	China	Shandong						Zigong_Center_for_Disease_Control_and_Prevention	Escherichia_albertii								PRJNA693666	SRP302636		SAMN17393521	SRS8085333	44256	44230	ESC_UA3705AA	NaN	159954	159954	159923	159793	159793	159793	159793	2359	2359	2359	2359	2359	2359
ESC_UA3706AA	ESC_VB0262AA_AS	Sample_83	SRR13494809	Avian (poultry)	Poultry	Poultry	2017				Asia	China	Shandong						Zigong_Center_for_Disease_Control_and_Prevention	Escherichia_albertii								PRJNA693666	SRP302636		SAMN17393520	SRS8085332	44256	44230	ESC_UA3706AA	NaN	159956	159790	159790	159790	159788	159788	159788	79237	79237	2367	2367	1701	1701
ESC_UA3707AA	ESC_VB0261AA_AS	Sample_82	SRR13494810	Avian (poultry)	Poultry	Poultry	2017				Asia	China	Shandong						Zigong_Center_for_Disease_Control_and_Prevention	Escherichia_albertii								PRJNA693666	SRP302636		SAMN17393519	SRS8085331	44256	44230	ESC_UA3707AA	NaN	159788	159788	159788	159788	159788	159788	159788	79237	79237	2367	2367	1701	1701
ESC_UA3708AA	ESC_VB0260AA_AS	Sample_81	SRR13494811	Avian (poultry)	Poultry	Poultry	2017				Asia	China	Shandong						Zigong_Center_for_Disease_Control_and_Prevention	Escherichia_albertii								PRJNA693666	SRP302636		SAMN17393518	SRS8085330	44256	44230	ESC_UA3708AA	NaN	159790	159790	159790	159790	159788	159788	159788	79237	79237	2367	2367	1701	1701
ESC_UA3709AA	ESC_VB0259AA_AS	Sample_9	SRR13494812	Avian (poultry)	Poultry	Poultry	2014				Asia	China	Sichuan						Zigong_Center_for_Disease_Control_and_Prevention	Escherichia_albertii								PRJNA693666	SRP302636		SAMN17393446	SRS8085329	44256	44230	ESC_UA3709AA	NaN	160046	160046	160046	160046	160046	160046	159791	136370	136370	136370	1596	1596	1596
ESC_UA3710AA	ESC_VB0258AA_AS	Sample_80	SRR13494813	Avian (poultry)	Poultry	Poultry	2017				Asia	China	Shandong						Zigong_Center_for_Disease_Control_and_Prevention	Escherichia_albertii								PRJNA693666	SRP302636		SAMN17393517	SRS8085328	44256	44230	ESC_UA3710AA	NaN	159957	159957	159790	159790	159788	159788	159788	79237	79237	2367	2367	1701	1701
ESC_UA3711AA	ESC_VB0257AA_AS	Sample_79	SRR13494814	Avian (poultry)	Poultry	Poultry	2017				Asia	China	Shandong						Zigong_Center_for_Disease_Control_and_Prevention	Escherichia_albertii								PRJNA693666	SRP302636		SAMN17393516	SRS8085326	44256	44230	ESC_UA3711AA	NaN	159859	159859	159858	159789	159789	159789	159789	159789	68518	1596	1596	1596	1596
ESC_UA3712AA	ESC_VB0256AA_AS	Sample_78	SRR13494815	Avian (poultry)	Poultry	Poultry	2017				Asia	China	Shandong						Zigong_Center_for_Disease_Control_and_Prevention	Escherichia_albertii								PRJNA693666	SRP302636		SAMN17393515	SRS8085327	44256	44230	ESC_UA3712AA	NaN	159792	159792	159792	159792	159792	159792	159792	2359	2359	2359	2359	2359	2359
ESC_UA3713AA	ESC_VB0255AA_AS	Sample_77	SRR13494816	Avian (poultry)	Poultry	Poultry	2017				Asia	China	Shandong						Zigong_Center_for_Disease_Control_and_Prevention	Escherichia_albertii								PRJNA693666	SRP302636		SAMN17393514	SRS8085325	44256	44230	ESC_UA3713AA	NaN	159790	159790	159790	159790	159788	159788	159788	79237	79237	2367	2367	1701	1701
ESC_UA3714AA	ESC_VB0254AA_AS	Sample_76	SRR13494817	Avian (poultry)	Poultry	Poultry	2017				Asia	China	Shandong						Zigong_Center_for_Disease_Control_and_Prevention	Escherichia_albertii								PRJNA693666	SRP302636		SAMN17393513	SRS8085324	44256	44230	ESC_UA3714AA	NaN	159788	159788	159788	159788	159788	159788	159788	79237	79237	2367	2367	1701	1701
ESC_UA3715AA	ESC_VB0253AA_AS	Sample_75	SRR13494818	Avian (poultry)	Poultry	Poultry	2017				Asia	China	Shandong						Zigong_Center_for_Disease_Control_and_Prevention	Escherichia_albertii								PRJNA693666	SRP302636		SAMN17393512	SRS8085323	44256	44230	ESC_UA3715AA	NaN	159858	159858	159858	159789	159789	159789	159789	159789	68518	1596	1596	1596	1596
ESC_UA3716AA	ESC_VB0252AA_AS	Sample_74	SRR13494819	Avian (poultry)	Poultry	Poultry	2017				Asia	China	Shandong						Zigong_Center_for_Disease_Control_and_Prevention	Escherichia_albertii								PRJNA693666	SRP302636		SAMN17393511	SRS8085322	44256	44230	ESC_UA3716AA	NaN	159787	159787	159787	159787	159787	159787	159787	79237	79237	2367	2367	1701	1701
ESC_UA3717AA	ESC_VB0251AA_AS	Sample_73	SRR13494820	Avian (poultry)	Poultry	Poultry	2017				Asia	China	Shandong						Zigong_Center_for_Disease_Control_and_Prevention	Escherichia_albertii								PRJNA693666	SRP302636		SAMN17393510	SRS8085321	44256	44230	ESC_UA3717AA	NaN	159958	159958	159861	159861	159861	159861	159791	136370	136370	136370	1596	1596	1596
ESC_UA3718AA	ESC_VB0250AA_AS	Sample_72	SRR13494821	Avian (poultry)	Poultry	Poultry	2017				Asia	China	Shandong						Zigong_Center_for_Disease_Control_and_Prevention	Escherichia_albertii								PRJNA693666	SRP302636		SAMN17393509	SRS8085320	44256	44230	ESC_UA3718AA	NaN	159859	159859	159858	159789	159789	159789	159789	159789	68518	1596	1596	1596	1596
ESC_UA3719AA	ESC_VB0249AA_AS	Sample_71	SRR13494822	Avian (poultry)	Poultry	Poultry	2017				Asia	China	Shandong						Zigong_Center_for_Disease_Control_and_Prevention	Escherichia_albertii								PRJNA693666	SRP302636		SAMN17393508	SRS8085319	44256	44230	ESC_UA3719AA	NaN	159959	159959	159923	159793	159793	159793	159793	2359	2359	2359	2359	2359	2359
ESC_UA3720AA	ESC_VB0248AA_AS	Sample_8	SRR13494823	Avian (poultry)	Poultry	Poultry	2014				Asia	China	Sichuan						Zigong_Center_for_Disease_Control_and_Prevention	Escherichia_albertii								PRJNA693666	SRP302636		SAMN17393445	SRS8085318	44256	44230	ESC_UA3720AA	NaN	159960	159960	159960	159960	159960	159960	159794	2359	2359	2359	2359	2359	2359
ESC_UA3721AA	ESC_VB0247AA_AS	Sample_70	SRR13494824	Avian (poultry)	Poultry	Poultry	2017				Asia	China	Shandong						Zigong_Center_for_Disease_Control_and_Prevention	Escherichia_albertii								PRJNA693666	SRP302636		SAMN17393507	SRS8085317	44256	44230	ESC_UA3721AA	NaN	159787	159787	159787	159787	159787	159787	159787	79237	79237	2367	2367	1701	1701
ESC_UA3722AA	ESC_VB0246AA_AS	Sample_69	SRR13494825	Avian (poultry)	Poultry	Poultry	2017				Asia	China	Shandong						Zigong_Center_for_Disease_Control_and_Prevention	Escherichia_albertii								PRJNA693666	SRP302636		SAMN17393506	SRS8085316	44256	44230	ESC_UA3722AA	NaN	159787	159787	159787	159787	159787	159787	159787	79237	79237	2367	2367	1701	1701
ESC_UA3723AA	ESC_VB0245AA_AS	Sample_68	SRR13494826	Avian (poultry)	Poultry	Poultry	2017				Asia	China	Shandong						Zigong_Center_for_Disease_Control_and_Prevention	Escherichia_albertii								PRJNA693666	SRP302636		SAMN17393505	SRS8085315	44256	44230	ESC_UA3723AA	NaN	159861	159861	159861	159861	159861	159861	159791	136370	136370	136370	1596	1596	1596
ESC_UA3724AA	ESC_VB0244AA_AS	Sample_67	SRR13494827	Avian (poultry)	Poultry	Poultry	2017				Asia	China	Shandong						Zigong_Center_for_Disease_Control_and_Prevention	Escherichia_albertii								PRJNA693666	SRP302636		SAMN17393504	SRS8085314	44256	44230	ESC_UA3724AA	NaN	159961	159961	159796	159796	159796	159796	159787	79237	79237	2367	2367	1701	1701
ESC_UA3725AA	ESC_VB0243AA_AS	Sample_66	SRR13494828	Avian (poultry)	Poultry	Poultry	2017				Asia	China	Shandong						Zigong_Center_for_Disease_Control_and_Prevention	Escherichia_albertii								PRJNA693666	SRP302636		SAMN17393503	SRS8085313	44256	44230	ESC_UA3725AA	NaN	159874	159874	159787	159787	159787	159787	159787	79237	79237	2367	2367	1701	1701
ESC_UA3726AA	ESC_VB0242AA_AS	Sample_65	SRR13494829	Avian (poultry)	Poultry	Poultry	2017				Asia	China	Shandong						Zigong_Center_for_Disease_Control_and_Prevention	Escherichia_albertii								PRJNA693666	SRP302636		SAMN17393502	SRS8085312	44256	44230	ESC_UA3726AA	NaN	159787	159787	159787	159787	159787	159787	159787	79237	79237	2367	2367	1701	1701
ESC_UA3727AA	ESC_VB0241AA_AS	Sample_64	SRR13494830	Avian (poultry)	Poultry	Poultry	2017				Asia	China	Shandong						Zigong_Center_for_Disease_Control_and_Prevention	Escherichia_albertii								PRJNA693666	SRP302636		SAMN17393501	SRS8085310	44256	44230	ESC_UA3727AA	NaN	159961	159961	159796	159796	159796	159796	159787	79237	79237	2367	2367	1701	1701
ESC_UA3728AA	ESC_VB0240AA_AS	Sample_63	SRR13494831	Avian (poultry)	Poultry	Poultry	2017				Asia	China	Shandong						Zigong_Center_for_Disease_Control_and_Prevention	Escherichia_albertii								PRJNA693666	SRP302636		SAMN17393500	SRS8085311	44256	44230	ESC_UA3728AA	NaN	159962	159962	159962	159962	159962	159962	159788	79237	79237	2367	2367	1701	1701
ESC_UA3729AA	ESC_VB0239AA_AS	Sample_62	SRR13494832	Avian (poultry)	Poultry	Poultry	2017				Asia	China	Shandong						Zigong_Center_for_Disease_Control_and_Prevention	Escherichia_albertii								PRJNA693666	SRP302636		SAMN17393499	SRS8085309	44256	44230	ESC_UA3729AA	NaN	159788	159788	159788	159788	159788	159788	159788	79237	79237	2367	2367	1701	1701
ESC_UA3730AA	ESC_VB0238AA_AS	Sample_61	SRR13494833	Avian (poultry)	Poultry	Poultry	2017				Asia	China	Shandong						Zigong_Center_for_Disease_Control_and_Prevention	Escherichia_albertii								PRJNA693666	SRP302636		SAMN17393498	SRS8085308	44256	44230	ESC_UA3730AA	NaN	159859	159859	159858	159789	159789	159789	159789	159789	68518	1596	1596	1596	1596
ESC_UA3731AA	ESC_VB0237AA_AS	Sample_7	SRR13494834	Avian (poultry)	Poultry	Poultry	2014				Asia	China	Sichuan						Zigong_Center_for_Disease_Control_and_Prevention	Escherichia_albertii								PRJNA693666	SRP302636		SAMN17393444	SRS8085307	44256	44230	ESC_UA3731AA	NaN	159920	159920	159863	159863	159863	159863	159787	79237	79237	2367	2367	1701	1701
ESC_UA3732AA	ESC_VB0236AA_AS	Sample_60	SRR13494835	Avian (poultry)	Poultry	Poultry	2017				Asia	China	Shandong						Zigong_Center_for_Disease_Control_and_Prevention	Escherichia_albertii								PRJNA693666	SRP302636		SAMN17393497	SRS8085306	44256	44230	ESC_UA3732AA	NaN	159962	159962	159962	159962	159962	159962	159788	79237	79237	2367	2367	1701	1701
ESC_UA3733AA	ESC_VB0235AA_AS	Sample_59	SRR13494836	Avian (poultry)	Poultry	Poultry	2017				Asia	China	Shandong						Zigong_Center_for_Disease_Control_and_Prevention	Escherichia_albertii								PRJNA693666	SRP302636		SAMN17393496	SRS8085305	44256	44230	ESC_UA3733AA	NaN	159861	159861	159861	159861	159861	159861	159791	136370	136370	136370	1596	1596	1596
ESC_UA3734AA	ESC_VB0234AA_AS	Sample_58	SRR13494837	Avian (poultry)	Poultry	Poultry	2017				Asia	China	Shandong						Zigong_Center_for_Disease_Control_and_Prevention	Escherichia_albertii								PRJNA693666	SRP302636		SAMN17393495	SRS8085303	44256	44230	ESC_UA3734AA	NaN	159961	159961	159796	159796	159796	159796	159787	79237	79237	2367	2367	1701	1701
ESC_UA3735AA	ESC_VB0233AA_AS	Sample_57	SRR13494838	Avian (poultry)	Poultry	Poultry	2017				Asia	China	Shandong						Zigong_Center_for_Disease_Control_and_Prevention	Escherichia_albertii								PRJNA693666	SRP302636		SAMN17393494	SRS8085304	44256	44230	ESC_UA3735AA	NaN	159858	159858	159858	159789	159789	159789	159789	159789	68518	1596	1596	1596	1596
ESC_UA3736AA	ESC_VB0232AA_AS	Sample_56	SRR13494839	Avian (poultry)	Poultry	Poultry	2017				Asia	China	Shandong						Zigong_Center_for_Disease_Control_and_Prevention	Escherichia_albertii								PRJNA693666	SRP302636		SAMN17393493	SRS8085302	44256	44230	ESC_UA3736AA	NaN	159874	159874	159787	159787	159787	159787	159787	79237	79237	2367	2367	1701	1701
ESC_UA3737AA	ESC_VB0231AA_AS	Sample_55	SRR13494840	Avian (poultry)	Poultry	Poultry	2017				Asia	China	Shandong						Zigong_Center_for_Disease_Control_and_Prevention	Escherichia_albertii								PRJNA693666	SRP302636		SAMN17393492	SRS8085301	44256	44230	ESC_UA3737AA	NaN	159789	159789	159789	159789	159789	159789	159789	159789	68518	1596	1596	1596	1596
ESC_UA3738AA	ESC_VB0230AA_AS	Sample_54	SRR13494841	Avian (poultry)	Poultry	Poultry	2017				Asia	China	Shandong						Zigong_Center_for_Disease_Control_and_Prevention	Escherichia_albertii								PRJNA693666	SRP302636		SAMN17393491	SRS8085300	44256	44230	ESC_UA3738AA	NaN	159788	159788	159788	159788	159788	159788	159788	79237	79237	2367	2367	1701	1701
ESC_UA3739AA	ESC_VB0229AA_AS	Sample_53	SRR13494842	Avian (poultry)	Poultry	Poultry	2017				Asia	China	Shandong						Zigong_Center_for_Disease_Control_and_Prevention	Escherichia_albertii								PRJNA693666	SRP302636		SAMN17393490	SRS8085299	44256	44230	ESC_UA3739AA	NaN	159861	159861	159861	159861	159861	159861	159791	136370	136370	136370	1596	1596	1596
ESC_UA3740AA	ESC_VB0228AA_AS	Sample_52	SRR13494843	Avian (poultry)	Poultry	Poultry	2017				Asia	China	Shandong						Zigong_Center_for_Disease_Control_and_Prevention	Escherichia_albertii								PRJNA693666	SRP302636		SAMN17393489	SRS8085298	44256	44230	ESC_UA3740AA	NaN	159875	159875	159787	159787	159787	159787	159787	79237	79237	2367	2367	1701	1701
ESC_UA3741AA	ESC_VB0227AA_AS	Sample_51	SRR13494844	Avian (poultry)	Poultry	Poultry	2017				Asia	China	Shandong						Zigong_Center_for_Disease_Control_and_Prevention	Escherichia_albertii								PRJNA693666	SRP302636		SAMN17393488	SRS8085297	44256	44230	ESC_UA3741AA	NaN	159861	159861	159861	159861	159861	159861	159791	136370	136370	136370	1596	1596	1596
ESC_UA3742AA	ESC_VB0226AA_AS	Sample_6	SRR13494845	Avian (poultry)	Poultry	Poultry	2014				Asia	China	Sichuan						Zigong_Center_for_Disease_Control_and_Prevention	Escherichia_albertii								PRJNA693666	SRP302636		SAMN17393443	SRS8085296	44256	44230	ESC_UA3742AA	NaN	159877	159877	159877	159877	159877	159877	159877	2359	2359	2359	2359	2359	2359
ESC_UA3743AA	ESC_VB0225AA_AS	Sample_50	SRR13494846	Avian (poultry)	Poultry	Poultry	2017				Asia	China	Shandong						Zigong_Center_for_Disease_Control_and_Prevention	Escherichia_albertii								PRJNA693666	SRP302636		SAMN17393487	SRS8085295	44256	44230	ESC_UA3743AA	NaN	159858	159858	159858	159789	159789	159789	159789	159789	68518	1596	1596	1596	1596
ESC_UA3744AA	ESC_VB0224AA_AS	Sample_49	SRR13494847	Avian (poultry)	Poultry	Poultry	2017				Asia	China	Shandong						Zigong_Center_for_Disease_Control_and_Prevention	Escherichia_albertii								PRJNA693666	SRP302636		SAMN17393486	SRS8085294	44256	44230	ESC_UA3744AA	NaN	159788	159788	159788	159788	159788	159788	159788	79237	79237	2367	2367	1701	1701
ESC_UA3745AA	ESC_VB0223AA_AS	Sample_48	SRR13494848	Avian (poultry)	Poultry	Poultry	2017				Asia	China	Shandong						Zigong_Center_for_Disease_Control_and_Prevention	Escherichia_albertii								PRJNA693666	SRP302636		SAMN17393485	SRS8085293	44256	44230	ESC_UA3745AA	NaN	159876	159876	159787	159787	159787	159787	159787	79237	79237	2367	2367	1701	1701
ESC_UA3746AA	ESC_VB0222AA_AS	Sample_47	SRR13494849	Avian (poultry)	Poultry	Poultry	2017				Asia	China	Shandong						Zigong_Center_for_Disease_Control_and_Prevention	Escherichia_albertii								PRJNA693666	SRP302636		SAMN17393484	SRS8085292	44256	44230	ESC_UA3746AA	NaN	159878	159878	159796	159796	159796	159796	159787	79237	79237	2367	2367	1701	1701
ESC_UA3747AA	ESC_VB0221AA_AS	Sample_46	SRR13494850	Avian (poultry)	Poultry	Poultry	2017				Asia	China	Hainan						Zigong_Center_for_Disease_Control_and_Prevention	Escherichia_albertii								PRJNA693666	SRP302636		SAMN17393483	SRS8085291	44256	44230	ESC_UA3747AA	NaN	159880	159880	159880	159879	159879	159879	159879	159879	159879	159879	68749	68749	68749
ESC_UA3748AA	ESC_VB0220AA_AS	Sample_45	SRR13494851	Avian (poultry)	Poultry	Poultry	2017				Asia	China	Hainan						Zigong_Center_for_Disease_Control_and_Prevention	Escherichia_albertii								PRJNA693666	SRP302636		SAMN17393482	SRS8085290	44256	44230	ESC_UA3748AA	NaN	159879	159879	159879	159879	159879	159879	159879	159879	159879	159879	68749	68749	68749
ESC_UA3749AA	ESC_VB0219AA_AS	Sample_44	SRR13494852	Avian (poultry)	Poultry	Poultry	2017				Asia	China	Hainan						Zigong_Center_for_Disease_Control_and_Prevention	Escherichia_albertii								PRJNA693666	SRP302636		SAMN17393481	SRS8085289	44256	44230	ESC_UA3749AA	NaN	159880	159880	159880	159879	159879	159879	159879	159879	159879	159879	68749	68749	68749
ESC_UA3750AA	ESC_VB0218AA_AS	Sample_43	SRR13494853	Avian (poultry)	Poultry	Poultry	2017				Asia	China	Hainan						Zigong_Center_for_Disease_Control_and_Prevention	Escherichia_albertii								PRJNA693666	SRP302636		SAMN17393480	SRS8085288	44256	44230	ESC_UA3750AA	NaN	159880	159880	159880	159879	159879	159879	159879	159879	159879	159879	68749	68749	68749
ESC_UA3753AA	ESC_VB0215AA_AS	Sample_5	SRR13494856	Avian (poultry)	Poultry	Poultry	2014				Asia	China	Sichuan						Zigong_Center_for_Disease_Control_and_Prevention	Escherichia_albertii								PRJNA693666	SRP302636		SAMN17393442	SRS8085285	44256	44230	ESC_UA3753AA	NaN	159920	159920	159863	159863	159863	159863	159787	79237	79237	2367	2367	1701	1701
ESC_UA3755AA	ESC_VB0213AA_AS	Sample_39	SRR13494858	Avian (poultry)	Poultry	Poultry	2015				Asia	China	Sichuan						Zigong_Center_for_Disease_Control_and_Prevention	Escherichia_albertii								PRJNA693666	SRP302636		SAMN17393476	SRS8085283	44256	44230	ESC_UA3755AA	NaN	159884	159884	159884	159884	159884	159844	159787	79237	79237	2367	2367	1701	1701
ESC_UA3756AA	ESC_VB0212AA_AS	Sample_38	SRR13494859	Avian (poultry)	Poultry	Poultry	2015				Asia	China	Sichuan						Zigong_Center_for_Disease_Control_and_Prevention	Escherichia_albertii								PRJNA693666	SRP302636		SAMN17393475	SRS8085282	44256	44230	ESC_UA3756AA	NaN	159885	159885	159885	159885	159885	159885	159885	159885	159786	159786	159786	2377	2359
ESC_UA3757AA	ESC_VB0211AA_AS	Sample_37	SRR13494860	Avian (poultry)	Poultry	Poultry	2015				Asia	China	Sichuan						Zigong_Center_for_Disease_Control_and_Prevention	Escherichia_albertii								PRJNA693666	SRP302636		SAMN17393474	SRS8085281	44256	44230	ESC_UA3757AA	NaN	159887	159887	159886	159886	159886	159886	159886	159886	159848	2362	1701	1701	1701
ESC_UA3758AA	ESC_VB0210AA_AS	Sample_36	SRR13494861	Avian (poultry)	Poultry	Poultry	2015				Asia	China	Sichuan						Zigong_Center_for_Disease_Control_and_Prevention	Escherichia_albertii								PRJNA693666	SRP302636		SAMN17393473	SRS8085280	44256	44230	ESC_UA3758AA	NaN	159886	159886	159886	159886	159886	159886	159886	159886	159848	2362	1701	1701	1701
ESC_UA3759AA	ESC_VB0209AA_AS	Sample_35	SRR13494862	Avian (poultry)	Poultry	Poultry	2015				Asia	China	Sichuan						Zigong_Center_for_Disease_Control_and_Prevention	Escherichia_albertii								PRJNA693666	SRP302636		SAMN17393472	SRS8085279	44256	44230	ESC_UA3759AA	NaN	159887	159887	159886	159886	159886	159886	159886	159886	159848	2362	1701	1701	1701
ESC_UA3764AA	ESC_VB0204AA_AS	Sample_4	SRR13494867	Avian (poultry)	Poultry	Poultry	2014				Asia	China	Sichuan						Zigong_Center_for_Disease_Control_and_Prevention	Escherichia_albertii								PRJNA693666	SRP302636		SAMN17393441	SRS8085274	44256	44230	ESC_UA3764AA	NaN	159891	159891	159863	159863	159863	159863	159787	79237	79237	2367	2367	1701	1701
ESC_UA3765AA	ESC_VB0203AA_AS	Sample_30	SRR13494868	Avian (poultry)	Poultry	Poultry	2014				Asia	China	Sichuan						Zigong_Center_for_Disease_Control_and_Prevention	Escherichia_albertii								PRJNA693666	SRP302636		SAMN17393467	SRS8085273	44256	44230	ESC_UA3765AA	NaN	159892	159892	159892	159892	159892	159892	159892	159892	159848	2362	1701	1701	1701
ESC_UA3766AA	ESC_VB0202AA_AS	Sample_29	SRR13494869	Avian (poultry)	Poultry	Poultry	2014				Asia	China	Sichuan						Zigong_Center_for_Disease_Control_and_Prevention	Escherichia_albertii								PRJNA693666	SRP302636		SAMN17393466	SRS8085271	44256	44230	ESC_UA3766AA	NaN	159892	159892	159892	159892	159892	159892	159892	159892	159848	2362	1701	1701	1701
ESC_UA3767AA	ESC_VB0201AA_AS	Sample_28	SRR13494870	Avian (poultry)	Poultry	Poultry	2014				Asia	China	Sichuan						Zigong_Center_for_Disease_Control_and_Prevention	Escherichia_albertii								PRJNA693666	SRP302636		SAMN17393465	SRS8085272	44256	44230	ESC_UA3767AA	NaN	159893	159893	159893	159893	159893	159893	159893	2359	2359	2359	2359	2359	2359
ESC_UA3768AA	ESC_VB0200AA_AS	Sample_27	SRR13494871	Avian (poultry)	Poultry	Poultry	2014				Asia	China	Sichuan						Zigong_Center_for_Disease_Control_and_Prevention	Escherichia_albertii								PRJNA693666	SRP302636		SAMN17393464	SRS8085270	44256	44230	ESC_UA3768AA	NaN	159841	159841	159841	159841	159841	159841	159841	159841	159841	159841	1596	1596	1596
ESC_UA3770AA	ESC_VB0198AA_AS	Sample_25	SRR13494873	Avian (poultry)	Poultry	Poultry	2014				Asia	China	Sichuan						Zigong_Center_for_Disease_Control_and_Prevention	Escherichia_albertii								PRJNA693666	SRP302636		SAMN17393462	SRS8085268	44256	44230	ESC_UA3770AA	NaN	159895	159895	159895	159895	159895	159895	159895	7727	7727	2359	2359	2359	2359
ESC_UA3771AA	ESC_VB0197AA_AS	Sample_24	SRR13494874	Avian (poultry)	Poultry	Poultry	2014				Asia	China	Sichuan						Zigong_Center_for_Disease_Control_and_Prevention	Escherichia_albertii								PRJNA693666	SRP302636		SAMN17393461	SRS8085267	44256	44230	ESC_UA3771AA	NaN	159896	159896	159896	159884	159884	159844	159787	79237	79237	2367	2367	1701	1701
ESC_UA3772AA	ESC_VB0196AA_AS	Sample_23	SRR13494875	Avian (poultry)	Poultry	Poultry	2014				Asia	China	Sichuan						Zigong_Center_for_Disease_Control_and_Prevention	Escherichia_albertii								PRJNA693666	SRP302636		SAMN17393460	SRS8085266	44256	44230	ESC_UA3772AA	NaN	159896	159896	159896	159884	159884	159844	159787	79237	79237	2367	2367	1701	1701
ESC_UA3773AA	ESC_VB0195AA_AS	Sample_22	SRR13494876	Avian (poultry)	Poultry	Poultry	2014				Asia	China	Sichuan						Zigong_Center_for_Disease_Control_and_Prevention	Escherichia_albertii								PRJNA693666	SRP302636		SAMN17393459	SRS8085265	44256	44230	ESC_UA3773AA	NaN	159896	159896	159896	159884	159884	159844	159787	79237	79237	2367	2367	1701	1701
ESC_UA3774AA	ESC_VB0194AA_AS	Sample_21	SRR13494877	Avian (poultry)	Poultry	Poultry	2014				Asia	China	Sichuan						Zigong_Center_for_Disease_Control_and_Prevention	Escherichia_albertii								PRJNA693666	SRP302636		SAMN17393458	SRS8085264	44256	44230	ESC_UA3774AA	NaN	159896	159896	159896	159884	159884	159844	159787	79237	79237	2367	2367	1701	1701
ESC_UA3775AA	ESC_VB0193AA_AS	Sample_3	SRR13494878	Avian (poultry)	Poultry	Poultry	2014				Asia	China	Sichuan						Zigong_Center_for_Disease_Control_and_Prevention	Escherichia_albertii								PRJNA693666	SRP302636		SAMN17393440	SRS8085263	44256	44230	ESC_UA3775AA	NaN	159897	159897	159897	159897	159897	159897	159886	159886	159848	2362	1701	1701	1701
ESC_UA3776AA	ESC_VB0192AA_AS	Sample_20	SRR13494879	Avian (poultry)	Poultry	Poultry	2014				Asia	China	Sichuan						Zigong_Center_for_Disease_Control_and_Prevention	Escherichia_albertii								PRJNA693666	SRP302636		SAMN17393457	SRS8085262	44256	44230	ESC_UA3776AA	NaN	159898	159898	159898	159898	159898	159898	159835	81773	81773	81773	2367	1701	1701
ESC_UA3777AA	ESC_VB0191AA_AS	Sample_19	SRR13494880	Avian (poultry)	Poultry	Poultry	2014				Asia	China	Sichuan						Zigong_Center_for_Disease_Control_and_Prevention	Escherichia_albertii								PRJNA693666	SRP302636		SAMN17393456	SRS8085260	44256	44230	ESC_UA3777AA	NaN	159899	159899	159899	159899	159899	159899	159899	2359	2359	2359	2359	2359	2359
ESC_UA3778AA	ESC_VB0190AA_AS	Sample_18	SRR13494881	Avian (poultry)	Poultry	Poultry	2014				Asia	China	Sichuan						Zigong_Center_for_Disease_Control_and_Prevention	Escherichia_albertii								PRJNA693666	SRP302636		SAMN17393455	SRS8085261	44256	44230	ESC_UA3778AA	NaN	159900	159900	159900	159900	159900	159900	159900	159789	68518	1596	1596	1596	1596
ESC_UA3779AA	ESC_VB0189AA_AS	Sample_164	SRR13494882	Avian (poultry)	Poultry	Poultry	2019				Asia	China	Sichuan						Zigong_Center_for_Disease_Control_and_Prevention	Escherichia_albertii								PRJNA693666	SRP302636		SAMN17393601	SRS8085259	44256	44230	ESC_UA3779AA	NaN	159834	159834	159834	159834	159834	159834	159834	159834	159834	159834	2367	1701	1701
ESC_UA3780AA	ESC_VB0188AA_AS	Sample_163	SRR13494883	Avian (poultry)	Poultry	Poultry	2019				Asia	China	Sichuan						Zigong_Center_for_Disease_Control_and_Prevention	Escherichia_albertii								PRJNA693666	SRP302636		SAMN17393600	SRS8085258	44256	44230	ESC_UA3780AA	NaN	159835	159835	159835	159835	159835	159835	159835	81773	81773	81773	2367	1701	1701
ESC_UA3781AA	ESC_VB0187AA_AS	Sample_162	SRR13494884	Avian (poultry)	Poultry	Poultry	2019				Asia	China	Sichuan						Zigong_Center_for_Disease_Control_and_Prevention	Escherichia_albertii								PRJNA693666	SRP302636		SAMN17393599	SRS8085256	44256	44230	ESC_UA3781AA	NaN	159836	159836	159836	159833	159833	159833	159833	159833	79237	2367	2367	1701	1701
ESC_UA3782AA	ESC_VB0186AA_AS	Sample_161	SRR13494885	Avian (poultry)	Poultry	Poultry	2019				Asia	China	Sichuan						Zigong_Center_for_Disease_Control_and_Prevention	Escherichia_albertii								PRJNA693666	SRP302636		SAMN17393598	SRS8085257	44256	44230	ESC_UA3782AA	NaN	159902	159902	159902	159902	159902	159902	159834	159834	159834	159834	2367	1701	1701
ESC_UA3783AA	ESC_VB0185AA_AS	Sample_17	SRR13494886	Avian (poultry)	Poultry	Poultry	2014				Asia	China	Sichuan						Zigong_Center_for_Disease_Control_and_Prevention	Escherichia_albertii								PRJNA693666	SRP302636		SAMN17393454	SRS8085255	44256	44230	ESC_UA3783AA	NaN	159901	159901	159901	159901	159901	159901	159901	147814	147814	2362	1701	1701	1701
ESC_UA3784AA	ESC_VB0184AA_AS	Sample_160	SRR13494887	Avian (poultry)	Poultry	Poultry	2019				Asia	China	Sichuan						Zigong_Center_for_Disease_Control_and_Prevention	Escherichia_albertii								PRJNA693666	SRP302636		SAMN17393597	SRS8085254	44256	44230	ESC_UA3784AA	NaN	159834	159834	159834	159834	159834	159834	159834	159834	159834	159834	2367	1701	1701
ESC_UA3785AA	ESC_VB0183AA_AS	Sample_159	SRR13494888	Avian (poultry)	Poultry	Poultry	2019				Asia	China	Sichuan						Zigong_Center_for_Disease_Control_and_Prevention	Escherichia_albertii								PRJNA693666	SRP302636		SAMN17393596	SRS8085253	44256	44230	ESC_UA3785AA	NaN	159836	159836	159836	159833	159833	159833	159833	159833	79237	2367	2367	1701	1701
ESC_UA3786AA	ESC_VB0182AA_AS	Sample_158	SRR13494889	Avian (poultry)	Poultry	Poultry	2019				Asia	China	Sichuan						Zigong_Center_for_Disease_Control_and_Prevention	Escherichia_albertii								PRJNA693666	SRP302636		SAMN17393595	SRS8085252	44256	44230	ESC_UA3786AA	NaN	159903	159903	159834	159834	159834	159834	159834	159834	159834	159834	2367	1701	1701
ESC_UA3787AA	ESC_VB0181AA_AS	Sample_157	SRR13494890	Avian (poultry)	Poultry	Poultry	2019				Asia	China	Sichuan						Zigong_Center_for_Disease_Control_and_Prevention	Escherichia_albertii								PRJNA693666	SRP302636		SAMN17393594	SRS8085251	44256	44230	ESC_UA3787AA	NaN	159904	159904	159904	159904	159904	159904	159904	159904	159848	2362	1701	1701	1701
ESC_UA3788AA	ESC_VB0180AA_AS	Sample_156	SRR13494891	Avian (poultry)	Poultry	Poultry	2019				Asia	China	Sichuan						Zigong_Center_for_Disease_Control_and_Prevention	Escherichia_albertii								PRJNA693666	SRP302636		SAMN17393593	SRS8085250	44256	44230	ESC_UA3788AA	NaN	159835	159835	159835	159835	159835	159835	159835	81773	81773	81773	2367	1701	1701
ESC_UA3789AA	ESC_VB0179AA_AS	Sample_155	SRR13494892	Avian (poultry)	Poultry	Poultry	2019				Asia	China	Sichuan						Zigong_Center_for_Disease_Control_and_Prevention	Escherichia_albertii								PRJNA693666	SRP302636		SAMN17393592	SRS8085249	44256	44230	ESC_UA3789AA	NaN	159833	159833	159833	159833	159833	159833	159833	159833	79237	2367	2367	1701	1701
ESC_UA3790AA	ESC_VB0178AA_AS	Sample_154	SRR13494893	Avian (poultry)	Poultry	Poultry	2019				Asia	China	Sichuan						Zigong_Center_for_Disease_Control_and_Prevention	Escherichia_albertii								PRJNA693666	SRP302636		SAMN17393591	SRS8085248	44256	44230	ESC_UA3790AA	NaN	159836	159836	159836	159833	159833	159833	159833	159833	79237	2367	2367	1701	1701
ESC_UA3791AA	ESC_VB0177AA_AS	Sample_153	SRR13494894	Avian (poultry)	Poultry	Poultry	2019				Asia	China	Sichuan						Zigong_Center_for_Disease_Control_and_Prevention	Escherichia_albertii								PRJNA693666	SRP302636		SAMN17393590	SRS8085247	44256	44230	ESC_UA3791AA	NaN	159834	159834	159834	159834	159834	159834	159834	159834	159834	159834	2367	1701	1701
ESC_UA3792AA	ESC_VB0176AA_AS	Sample_152	SRR13494895	Avian (poultry)	Poultry	Poultry	2019				Asia	China	Sichuan						Zigong_Center_for_Disease_Control_and_Prevention	Escherichia_albertii								PRJNA693666	SRP302636		SAMN17393589	SRS8085246	44256	44230	ESC_UA3792AA	NaN	159835	159835	159835	159835	159835	159835	159835	81773	81773	81773	2367	1701	1701
ESC_UA3793AA	ESC_VB0175AA_AS	Sample_151	SRR13494896	Avian (poultry)	Poultry	Poultry	2019				Asia	China	Sichuan						Zigong_Center_for_Disease_Control_and_Prevention	Escherichia_albertii								PRJNA693666	SRP302636		SAMN17393588	SRS8085245	44256	44230	ESC_UA3793AA	NaN	159836	159836	159836	159833	159833	159833	159833	159833	79237	2367	2367	1701	1701
ESC_UA3794AA	ESC_VB0174AA_AS	Sample_16	SRR13494897	Avian (poultry)	Poultry	Poultry	2014				Asia	China	Sichuan						Zigong_Center_for_Disease_Control_and_Prevention	Escherichia_albertii								PRJNA693666	SRP302636		SAMN17393453	SRS8085244	44256	44230	ESC_UA3794AA	NaN	159906	159906	159906	159906	159906	159906	159883	159883	159883	159834	2367	1701	1701
ESC_UA3795AA	ESC_VB0173AA_AS	Sample_150	SRR13494898	Avian (poultry)	Poultry	Poultry	2019				Asia	China	Sichuan						Zigong_Center_for_Disease_Control_and_Prevention	Escherichia_albertii								PRJNA693666	SRP302636		SAMN17393587	SRS8085243	44256	44230	ESC_UA3795AA	NaN	159837	159837	159834	159834	159834	159834	159834	159834	159834	159834	2367	1701	1701
ESC_UA3796AA	ESC_VB0172AA_AS	Sample_149	SRR13494899	Avian (poultry)	Poultry	Poultry	2019				Asia	China	Sichuan						Zigong_Center_for_Disease_Control_and_Prevention	Escherichia_albertii								PRJNA693666	SRP302636		SAMN17393586	SRS8085242	44256	44230	ESC_UA3796AA	NaN	159905	159905	159902	159902	159902	159902	159834	159834	159834	159834	2367	1701	1701
ESC_UA3797AA	ESC_VB0171AA_AS	Sample_148	SRR13494900	Avian (poultry)	Poultry	Poultry	2019				Asia	China	Sichuan						Zigong_Center_for_Disease_Control_and_Prevention	Escherichia_albertii								PRJNA693666	SRP302636		SAMN17393585	SRS8085241	44256	44230	ESC_UA3797AA	NaN	159838	159838	159838	159838	159838	159838	159838	159838	159838	159838	1596	1596	1596
ESC_UA3798AA	ESC_VB0170AA_AS	Sample_147	SRR13494901	Avian (poultry)	Poultry	Poultry	2019				Asia	China	Sichuan						Zigong_Center_for_Disease_Control_and_Prevention	Escherichia_albertii								PRJNA693666	SRP302636		SAMN17393584	SRS8085240	44256	44230	ESC_UA3798AA	NaN	159839	159839	159839	159834	159834	159834	159834	159834	159834	159834	2367	1701	1701
ESC_UA3799AA	ESC_VB0169AA_AS	Sample_146	SRR13494902	Avian (poultry)	Poultry	Poultry	2019				Asia	China	Sichuan						Zigong_Center_for_Disease_Control_and_Prevention	Escherichia_albertii								PRJNA693666	SRP302636		SAMN17393583	SRS8085239	44256	44230	ESC_UA3799AA	NaN	159840	159840	159840	159840	159840	159840	159835	81773	81773	81773	2367	1701	1701
ESC_UA3800AA	ESC_VB0168AA_AS	Sample_145	SRR13494903	Avian (poultry)	Poultry	Poultry	2019				Asia	China	Sichuan						Zigong_Center_for_Disease_Control_and_Prevention	Escherichia_albertii								PRJNA693666	SRP302636		SAMN17393582	SRS8085238	44256	44230	ESC_UA3800AA	NaN	159839	159839	159839	159834	159834	159834	159834	159834	159834	159834	2367	1701	1701
ESC_UA3801AA	ESC_VB0167AA_AS	Sample_144	SRR13494904	Avian (poultry)	Poultry	Poultry	2019				Asia	China	Sichuan						Zigong_Center_for_Disease_Control_and_Prevention	Escherichia_albertii								PRJNA693666	SRP302636		SAMN17393581	SRS8085237	44256	44230	ESC_UA3801AA	NaN	159839	159839	159839	159834	159834	159834	159834	159834	159834	159834	2367	1701	1701
ESC_UA3802AA	ESC_VB0166AA_AS	Sample_143	SRR13494905	Avian (poultry)	Poultry	Poultry	2019				Asia	China	Sichuan						Zigong_Center_for_Disease_Control_and_Prevention	Escherichia_albertii								PRJNA693666	SRP302636		SAMN17393580	SRS8085236	44256	44230	ESC_UA3802AA	NaN	159839	159839	159839	159834	159834	159834	159834	159834	159834	159834	2367	1701	1701
ESC_UA3803AA	ESC_VB0165AA_AS	Sample_142	SRR13494906	Avian (poultry)	Poultry	Poultry	2019				Asia	China	Sichuan						Zigong_Center_for_Disease_Control_and_Prevention	Escherichia_albertii								PRJNA693666	SRP302636		SAMN17393579	SRS8085234	44256	44230	ESC_UA3803AA	NaN	159839	159839	159839	159834	159834	159834	159834	159834	159834	159834	2367	1701	1701
ESC_UA3804AA	ESC_VB0164AA_AS	Sample_141	SRR13494907	Avian (poultry)	Poultry	Poultry	2019				Asia	China	Sichuan						Zigong_Center_for_Disease_Control_and_Prevention	Escherichia_albertii								PRJNA693666	SRP302636		SAMN17393578	SRS8085233	44256	44230	ESC_UA3804AA	NaN	159839	159839	159839	159834	159834	159834	159834	159834	159834	159834	2367	1701	1701
ESC_UA3805AA	ESC_VB0163AA_AS	Sample_15	SRR13494908	Avian (poultry)	Poultry	Poultry	2014				Asia	China	Sichuan						Zigong_Center_for_Disease_Control_and_Prevention	Escherichia_albertii								PRJNA693666	SRP302636		SAMN17393452	SRS8085235	44256	44230	ESC_UA3805AA	NaN	159841	159841	159841	159841	159841	159841	159841	159841	159841	159841	1596	1596	1596
ESC_UA3806AA	ESC_VB0162AA_AS	Sample_140	SRR13494909	Avian (poultry)	Poultry	Poultry	2019				Asia	China	Sichuan						Zigong_Center_for_Disease_Control_and_Prevention	Escherichia_albertii								PRJNA693666	SRP302636		SAMN17393577	SRS8085232	44256	44230	ESC_UA3806AA	NaN	159839	159839	159839	159834	159834	159834	159834	159834	159834	159834	2367	1701	1701
ESC_UA3807AA	ESC_VB0161AA_AS	Sample_139	SRR13494910	Avian (poultry)	Poultry	Poultry	2019				Asia	China	Sichuan						Zigong_Center_for_Disease_Control_and_Prevention	Escherichia_albertii								PRJNA693666	SRP302636		SAMN17393576	SRS8085231	44256	44230	ESC_UA3807AA	NaN	159842	159842	159842	159840	159840	159840	159835	81773	81773	81773	2367	1701	1701
ESC_UA3808AA	ESC_VB0160AA_AS	Sample_138	SRR13494911	Avian (poultry)	Poultry	Poultry	2019				Asia	China	Sichuan						Zigong_Center_for_Disease_Control_and_Prevention	Escherichia_albertii								PRJNA693666	SRP302636		SAMN17393575	SRS8085230	44256	44230	ESC_UA3808AA	NaN	159843	159843	159842	159840	159840	159840	159835	81773	81773	81773	2367	1701	1701
ESC_UA3809AA	ESC_VB0159AA_AS	Sample_137	SRR13494912	Avian (poultry)	Poultry	Poultry	2019				Asia	China	Sichuan						Zigong_Center_for_Disease_Control_and_Prevention	Escherichia_albertii								PRJNA693666	SRP302636		SAMN17393574	SRS8085229	44256	44230	ESC_UA3809AA	NaN	159839	159839	159839	159834	159834	159834	159834	159834	159834	159834	2367	1701	1701
ESC_UA3810AA	ESC_VB0158AA_AS	Sample_136	SRR13494913	Avian (poultry)	Poultry	Poultry	2019				Asia	China	Sichuan						Zigong_Center_for_Disease_Control_and_Prevention	Escherichia_albertii								PRJNA693666	SRP302636		SAMN17393573	SRS8085228	44256	44230	ESC_UA3810AA	NaN	159842	159842	159842	159840	159840	159840	159835	81773	81773	81773	2367	1701	1701
ESC_UA3811AA	ESC_VB0157AA_AS	Sample_135	SRR13494914	Avian (poultry)	Poultry	Poultry	2019				Asia	China	Sichuan						Zigong_Center_for_Disease_Control_and_Prevention	Escherichia_albertii								PRJNA693666	SRP302636		SAMN17393572	SRS8085227	44256	44230	ESC_UA3811AA	NaN	159842	159842	159842	159840	159840	159840	159835	81773	81773	81773	2367	1701	1701
ESC_UA3812AA	ESC_VB0156AA_AS	Sample_134	SRR13494915	Avian (poultry)	Poultry	Poultry	2019				Asia	China	Sichuan						Zigong_Center_for_Disease_Control_and_Prevention	Escherichia_albertii								PRJNA693666	SRP302636		SAMN17393571	SRS8085226	44256	44230	ESC_UA3812AA	NaN	159842	159842	159842	159840	159840	159840	159835	81773	81773	81773	2367	1701	1701
ESC_UA3813AA	ESC_VB0155AA_AS	Sample_133	SRR13494916	Avian (poultry)	Poultry	Poultry	2018				Asia	China	Shanxi						Zigong_Center_for_Disease_Control_and_Prevention	Escherichia_albertii								PRJNA693666	SRP302636		SAMN17393570	SRS8085225	44256	44230	ESC_UA3813AA	NaN	159845	159845	159845	159845	159845	159845	159838	159838	159838	159838	1596	1596	1596
ESC_UA3814AA	ESC_VB0154AA_AS	Sample_132	SRR13494917	Avian (poultry)	Poultry	Poultry	2018				Asia	China	Yunnan						Zigong_Center_for_Disease_Control_and_Prevention	Escherichia_albertii								PRJNA693666	SRP302636		SAMN17393569	SRS8085224	44256	44230	ESC_UA3814AA	NaN	159847	159847	159847	159847	159844	159844	159787	79237	79237	2367	2367	1701	1701
ESC_UA3815AA	ESC_VB0153AA_AS	Sample_131	SRR13494918	Avian (poultry)	Poultry	Poultry	2018				Asia	China	Yunnan						Zigong_Center_for_Disease_Control_and_Prevention	Escherichia_albertii								PRJNA693666	SRP302636		SAMN17393568	SRS8085223	44256	44230	ESC_UA3815AA	NaN	159844	159844	159844	159844	159844	159844	159787	79237	79237	2367	2367	1701	1701
ESC_UA3816AA	ESC_VB0152AA_AS	Sample_14	SRR13494919	Avian (poultry)	Poultry	Poultry	2014				Asia	China	Sichuan						Zigong_Center_for_Disease_Control_and_Prevention	Escherichia_albertii								PRJNA693666	SRP302636		SAMN17393451	SRS8085222	44256	44230	ESC_UA3816AA	NaN	159846	159846	159846	159846	159846	159846	159846	159846	11641	11641	1596	1596	1596
ESC_UA3817AA	ESC_VB0151AA_AS	Sample_130	SRR13494920	Avian (poultry)	Poultry	Poultry	2018				Asia	China	Yunnan						Zigong_Center_for_Disease_Control_and_Prevention	Escherichia_albertii								PRJNA693666	SRP302636		SAMN17393567	SRS8085221	44256	44230	ESC_UA3817AA	NaN	159844	159844	159844	159844	159844	159844	159787	79237	79237	2367	2367	1701	1701
ESC_UA3818AA	ESC_VB0150AA_AS	Sample_129	SRR13494921	Avian (poultry)	Poultry	Poultry	2018				Asia	China	Yunnan						Zigong_Center_for_Disease_Control_and_Prevention	Escherichia_albertii								PRJNA693666	SRP302636		SAMN17393566	SRS8085220	44256	44230	ESC_UA3818AA	NaN	159844	159844	159844	159844	159844	159844	159787	79237	79237	2367	2367	1701	1701
ESC_UA3819AA	ESC_VB0149AA_AS	Sample_128	SRR13494922	Avian (poultry)	Poultry	Poultry	2018				Asia	China	Yunnan						Zigong_Center_for_Disease_Control_and_Prevention	Escherichia_albertii								PRJNA693666	SRP302636		SAMN17393565	SRS8085219	44256	44230	ESC_UA3819AA	NaN	159844	159844	159844	159844	159844	159844	159787	79237	79237	2367	2367	1701	1701
ESC_UA3820AA	ESC_VB0148AA_AS	Sample_127	SRR13494923	Avian (poultry)	Poultry	Poultry	2018				Asia	China	Yunnan						Zigong_Center_for_Disease_Control_and_Prevention	Escherichia_albertii								PRJNA693666	SRP302636		SAMN17393564	SRS8085218	44256	44230	ESC_UA3820AA	NaN	159908	159908	159908	159908	159908	159908	159794	2359	2359	2359	2359	2359	2359
ESC_UA3821AA	ESC_VB0147AA_AS	Sample_126	SRR13494924	Avian (poultry)	Poultry	Poultry	2018				Asia	China	Yunnan						Zigong_Center_for_Disease_Control_and_Prevention	Escherichia_albertii								PRJNA693666	SRP302636		SAMN17393563	SRS8085217	44256	44230	ESC_UA3821AA	NaN	159844	159844	159844	159844	159844	159844	159787	79237	79237	2367	2367	1701	1701
ESC_UA3822AA	ESC_VB0146AA_AS	Sample_125	SRR13494925	Avian (poultry)	Poultry	Poultry	2018				Asia	China	Yunnan						Zigong_Center_for_Disease_Control_and_Prevention	Escherichia_albertii								PRJNA693666	SRP302636		SAMN17393562	SRS8085216	44256	44230	ESC_UA3822AA	NaN	159907	159907	159907	159907	159844	159844	159787	79237	79237	2367	2367	1701	1701
ESC_UA3823AA	ESC_VB0145AA_AS	Sample_124	SRR13494926	Avian (poultry)	Poultry	Poultry	2017				Asia	China	Hainan						Zigong_Center_for_Disease_Control_and_Prevention	Escherichia_albertii								PRJNA693666	SRP302636		SAMN17393561	SRS8085215	44256	44230	ESC_UA3823AA	NaN	159848	159848	159848	159848	159848	159848	159848	159848	159848	2362	1701	1701	1701
ESC_UA3824AA	ESC_VB0144AA_AS	Sample_123	SRR13494927	Avian (poultry)	Poultry	Poultry	2017				Asia	China	Hainan						Zigong_Center_for_Disease_Control_and_Prevention	Escherichia_albertii								PRJNA693666	SRP302636		SAMN17393560	SRS8085214	44256	44230	ESC_UA3824AA	NaN	159922	159922	159922	159922	159922	159848	159848	159848	159848	2362	1701	1701	1701
ESC_UA3825AA	ESC_VB0143AA_AS	Sample_122	SRR13494928	Avian (poultry)	Poultry	Poultry	2017				Asia	China	Hainan						Zigong_Center_for_Disease_Control_and_Prevention	Escherichia_albertii								PRJNA693666	SRP302636		SAMN17393559	SRS8085213	44256	44230	ESC_UA3825AA	NaN	159849	159849	159849	159849	159849	159849	159849	159849	159849	58678	1596	1596	1596
ESC_UA3826AA	ESC_VB0142AA_AS	Sample_121	SRR13494929	Avian (poultry)	Poultry	Poultry	2017				Asia	China	Hainan						Zigong_Center_for_Disease_Control_and_Prevention	Escherichia_albertii								PRJNA693666	SRP302636		SAMN17393558	SRS8085212	44256	44230	ESC_UA3826AA	NaN	159851	159851	159851	159851	159851	159851	159851	79237	79237	2367	2367	1701	1701
ESC_UA3827AA	ESC_VB0141AA_AS	Sample_13	SRR13494930	Avian (poultry)	Poultry	Poultry	2014				Asia	China	Sichuan						Zigong_Center_for_Disease_Control_and_Prevention	Escherichia_albertii								PRJNA693666	SRP302636		SAMN17393450	SRS8085211	44256	44230	ESC_UA3827AA	NaN	159854	159854	159854	159854	159854	159835	159835	81773	81773	81773	2367	1701	1701
ESC_UA3828AA	ESC_VB0140AA_AS	Sample_120	SRR13494931	Avian (poultry)	Poultry	Poultry	2017				Asia	China	Hainan						Zigong_Center_for_Disease_Control_and_Prevention	Escherichia_albertii								PRJNA693666	SRP302636		SAMN17393557	SRS8085210	44256	44230	ESC_UA3828AA	NaN	159850	159850	159850	159850	159850	159850	159788	79237	79237	2367	2367	1701	1701
ESC_UA3829AA	ESC_VB0139AA_AS	Sample_119	SRR13494932	Avian (poultry)	Poultry	Poultry	2017				Asia	China	Hainan						Zigong_Center_for_Disease_Control_and_Prevention	Escherichia_albertii								PRJNA693666	SRP302636		SAMN17393556	SRS8085209	44256	44230	ESC_UA3829AA	NaN	159853	159853	159853	159853	159853	159853	159853	159853	159853	159853	55793	55793	55793
ESC_UA3830AA	ESC_VB0138AA_AS	Sample_118	SRR13494933	Avian (poultry)	Poultry	Poultry	2017				Asia	China	Hainan						Zigong_Center_for_Disease_Control_and_Prevention	Escherichia_albertii								PRJNA693666	SRP302636		SAMN17393555	SRS8085208	44256	44230	ESC_UA3830AA	NaN	159852	159852	159852	159852	159852	159849	159849	159849	159849	58678	1596	1596	1596
ESC_UA3831AA	ESC_VB0137AA_AS	Sample_117	SRR13494934	Avian (poultry)	Poultry	Poultry	2017				Asia	China	Hainan						Zigong_Center_for_Disease_Control_and_Prevention	Escherichia_albertii								PRJNA693666	SRP302636		SAMN17393554	SRS8085207	44256	44230	ESC_UA3831AA	NaN	159856	159856	159851	159851	159851	159851	159851	79237	79237	2367	2367	1701	1701
ESC_UA3832AA	ESC_VB0136AA_AS	Sample_116	SRR13494935	Avian (poultry)	Poultry	Poultry	2017				Asia	China	Shandong						Zigong_Center_for_Disease_Control_and_Prevention	Escherichia_albertii								PRJNA693666	SRP302636		SAMN17393553	SRS8085206	44256	44230	ESC_UA3832AA	NaN	159855	159855	159789	159789	159789	159789	159789	159789	68518	1596	1596	1596	1596
ESC_UA3833AA	ESC_VB0135AA_AS	Sample_115	SRR13494936	Avian (poultry)	Poultry	Poultry	2017				Asia	China	Shandong						Zigong_Center_for_Disease_Control_and_Prevention	Escherichia_albertii								PRJNA693666	SRP302636		SAMN17393552	SRS8085205	44256	44230	ESC_UA3833AA	NaN	159923	159923	159923	159793	159793	159793	159793	2359	2359	2359	2359	2359	2359
ESC_UA3834AA	ESC_VB0134AA_AS	Sample_114	SRR13494937	Avian (poultry)	Poultry	Poultry	2017				Asia	China	Shandong						Zigong_Center_for_Disease_Control_and_Prevention	Escherichia_albertii								PRJNA693666	SRP302636		SAMN17393551	SRS8085204	44256	44230	ESC_UA3834AA	NaN	159857	159857	159788	159788	159788	159788	159788	79237	79237	2367	2367	1701	1701
ESC_UA3835AA	ESC_VB0133AA_AS	Sample_113	SRR13494938	Avian (poultry)	Poultry	Poultry	2017				Asia	China	Shandong						Zigong_Center_for_Disease_Control_and_Prevention	Escherichia_albertii								PRJNA693666	SRP302636		SAMN17393550	SRS8085203	44256	44230	ESC_UA3835AA	NaN	159858	159858	159858	159789	159789	159789	159789	159789	68518	1596	1596	1596	1596
ESC_UA3836AA	ESC_VB0132AA_AS	Sample_112	SRR13494939	Avian (poultry)	Poultry	Poultry	2017				Asia	China	Shandong						Zigong_Center_for_Disease_Control_and_Prevention	Escherichia_albertii								PRJNA693666	SRP302636		SAMN17393549	SRS8085202	44256	44230	ESC_UA3836AA	NaN	159923	159923	159923	159793	159793	159793	159793	2359	2359	2359	2359	2359	2359
ESC_UA3837AA	ESC_VB0131AA_AS	Sample_111	SRR13494940	Avian (poultry)	Poultry	Poultry	2017				Asia	China	Shandong						Zigong_Center_for_Disease_Control_and_Prevention	Escherichia_albertii								PRJNA693666	SRP302636		SAMN17393548	SRS8085201	44256	44230	ESC_UA3837AA	NaN	159859	159859	159858	159789	159789	159789	159789	159789	68518	1596	1596	1596	1596
ESC_UA3838AA	ESC_VB0130AA_AS	Sample_12	SRR13494941	Avian (poultry)	Poultry	Poultry	2014				Asia	China	Sichuan						Zigong_Center_for_Disease_Control_and_Prevention	Escherichia_albertii								PRJNA693666	SRP302636		SAMN17393449	SRS8085200	44256	44230	ESC_UA3838AA	NaN	159786	159786	159786	159786	159786	159786	159786	159786	159786	159786	159786	2377	2359
ESC_UA3839AA	ESC_VB0129AA_AS	Sample_110	SRR13494942	Avian (poultry)	Poultry	Poultry	2017				Asia	China	Shandong						Zigong_Center_for_Disease_Control_and_Prevention	Escherichia_albertii								PRJNA693666	SRP302636		SAMN17393547	SRS8085199	44256	44230	ESC_UA3839AA	NaN	159860	159860	159790	159790	159788	159788	159788	79237	79237	2367	2367	1701	1701
ESC_UA3840AA	ESC_VB0128AA_AS	Sample_109	SRR13494943	Avian (poultry)	Poultry	Poultry	2017				Asia	China	Shandong						Zigong_Center_for_Disease_Control_and_Prevention	Escherichia_albertii								PRJNA693666	SRP302636		SAMN17393546	SRS8085198	44256	44230	ESC_UA3840AA	NaN	159790	159790	159790	159790	159788	159788	159788	79237	79237	2367	2367	1701	1701
ESC_UA3841AA	ESC_VB0127AA_AS	Sample_108	SRR13494944	Avian (poultry)	Poultry	Poultry	2017				Asia	China	Shandong						Zigong_Center_for_Disease_Control_and_Prevention	Escherichia_albertii								PRJNA693666	SRP302636		SAMN17393545	SRS8085197	44256	44230	ESC_UA3841AA	NaN	159861	159861	159861	159861	159861	159861	159791	136370	136370	136370	1596	1596	1596
ESC_UA3842AA	ESC_VB0126AA_AS	Sample_107	SRR13494945	Avian (poultry)	Poultry	Poultry	2017				Asia	China	Shandong						Zigong_Center_for_Disease_Control_and_Prevention	Escherichia_albertii								PRJNA693666	SRP302636		SAMN17393544	SRS8085196	44256	44230	ESC_UA3842AA	NaN	159787	159787	159787	159787	159787	159787	159787	79237	79237	2367	2367	1701	1701
ESC_UA3843AA	ESC_VB0125AA_AS	Sample_106	SRR13494946	Avian (poultry)	Poultry	Poultry	2017				Asia	China	Shandong						Zigong_Center_for_Disease_Control_and_Prevention	Escherichia_albertii								PRJNA693666	SRP302636		SAMN17393543	SRS8085195	44256	44230	ESC_UA3843AA	NaN	159861	159861	159861	159861	159861	159861	159791	136370	136370	136370	1596	1596	1596
ESC_UA3844AA	ESC_VB0124AA_AS	Sample_105	SRR13494947	Avian (poultry)	Poultry	Poultry	2017				Asia	China	Shandong						Zigong_Center_for_Disease_Control_and_Prevention	Escherichia_albertii								PRJNA693666	SRP302636		SAMN17393542	SRS8085194	44256	44230	ESC_UA3844AA	NaN	159788	159788	159788	159788	159788	159788	159788	79237	79237	2367	2367	1701	1701
ESC_UA3845AA	ESC_VB0123AA_AS	Sample_104	SRR13494948	Avian (poultry)	Poultry	Poultry	2017				Asia	China	Shandong						Zigong_Center_for_Disease_Control_and_Prevention	Escherichia_albertii								PRJNA693666	SRP302636		SAMN17393541	SRS8085193	44256	44230	ESC_UA3845AA	NaN	159789	159789	159789	159789	159789	159789	159789	159789	68518	1596	1596	1596	1596
ESC_UA3846AA	ESC_VB0122AA_AS	Sample_103	SRR13494949	Avian (poultry)	Poultry	Poultry	2017				Asia	China	Shandong						Zigong_Center_for_Disease_Control_and_Prevention	Escherichia_albertii								PRJNA693666	SRP302636		SAMN17393540	SRS8085192	44256	44230	ESC_UA3846AA	NaN	159862	159787	159787	159787	159787	159787	159787	79237	79237	2367	2367	1701	1701
ESC_UA3847AA	ESC_VB0121AA_AS	Sample_102	SRR13494950	Avian (poultry)	Poultry	Poultry	2017				Asia	China	Shandong						Zigong_Center_for_Disease_Control_and_Prevention	Escherichia_albertii								PRJNA693666	SRP302636		SAMN17393539	SRS8085191	44256	44230	ESC_UA3847AA	NaN	159790	159790	159790	159790	159788	159788	159788	79237	79237	2367	2367	1701	1701
ESC_UA3848AA	ESC_VB0120AA_AS	Sample_101	SRR13494951	Avian (poultry)	Poultry	Poultry	2017				Asia	China	Shandong						Zigong_Center_for_Disease_Control_and_Prevention	Escherichia_albertii								PRJNA693666	SRP302636		SAMN17393538	SRS8085190	44256	44230	ESC_UA3848AA	NaN	159788	159788	159788	159788	159788	159788	159788	79237	79237	2367	2367	1701	1701
ESC_UA3849AA	ESC_VB0119AA_AS	Sample_11	SRR13494952	Avian (poultry)	Poultry	Poultry	2014				Asia	China	Sichuan						Zigong_Center_for_Disease_Control_and_Prevention	Escherichia_albertii								PRJNA693666	SRP302636		SAMN17393448	SRS8085189	44256	44230	ESC_UA3849AA	NaN	159886	159886	159886	159886	159886	159886	159886	159886	159848	2362	1701	1701	1701
ESC_UA3850AA	ESC_VB0118AA_AS	Sample_2	SRR13494953	Avian (poultry)	Poultry	Poultry	2014				Asia	China	Sichuan						Zigong_Center_for_Disease_Control_and_Prevention	Escherichia_albertii								PRJNA693666	SRP302636		SAMN17393439	SRS8085188	44256	44230	ESC_UA3850AA	NaN	159863	159863	159863	159863	159863	159863	159787	79237	79237	2367	2367	1701	1701
ESC_UA3852AA	ESC_VB0116AA_AS	Sample_100	SRR13494955	Avian (poultry)	Poultry	Poultry	2017				Asia	China	Shandong						Zigong_Center_for_Disease_Control_and_Prevention	Escherichia_albertii								PRJNA693666	SRP302636		SAMN17393537	SRS8085186	44256	44230	ESC_UA3852AA	NaN	159909	159909	159909	159909	159909	159909	159909	2359	2359	2359	2359	2359	2359
ESC_UA3853AA	ESC_VB0115AA_AS	Sample_99	SRR13494956	Avian (poultry)	Poultry	Poultry	2017				Asia	China	Shandong						Zigong_Center_for_Disease_Control_and_Prevention	Escherichia_albertii								PRJNA693666	SRP302636		SAMN17393536	SRS8085185	44256	44230	ESC_UA3853AA	NaN	159910	159910	159790	159790	159788	159788	159788	79237	79237	2367	2367	1701	1701
ESC_UA3854AA	ESC_VB0114AA_AS	Sample_98	SRR13494957	Avian (poultry)	Poultry	Poultry	2017				Asia	China	Shandong						Zigong_Center_for_Disease_Control_and_Prevention	Escherichia_albertii								PRJNA693666	SRP302636		SAMN17393535	SRS8085184	44256	44230	ESC_UA3854AA	NaN	159858	159858	159858	159789	159789	159789	159789	159789	68518	1596	1596	1596	1596
ESC_UA3855AA	ESC_VB0113AA_AS	Sample_97	SRR13494958	Avian (poultry)	Poultry	Poultry	2017				Asia	China	Shandong						Zigong_Center_for_Disease_Control_and_Prevention	Escherichia_albertii								PRJNA693666	SRP302636		SAMN17393534	SRS8085183	44256	44230	ESC_UA3855AA	NaN	159788	159788	159788	159788	159788	159788	159788	79237	79237	2367	2367	1701	1701
ESC_UA3856AA	ESC_VB0112AA_AS	Sample_96	SRR13494959	Avian (poultry)	Poultry	Poultry	2017				Asia	China	Shandong						Zigong_Center_for_Disease_Control_and_Prevention	Escherichia_albertii								PRJNA693666	SRP302636		SAMN17393533	SRS8085182	44256	44230	ESC_UA3856AA	NaN	159791	159791	159791	159791	159791	159791	159791	136370	136370	136370	1596	1596	1596
ESC_UA3857AA	ESC_VB0111AA_AS	Sample_95	SRR13494960	Avian (poultry)	Poultry	Poultry	2017				Asia	China	Shandong						Zigong_Center_for_Disease_Control_and_Prevention	Escherichia_albertii								PRJNA693666	SRP302636		SAMN17393532	SRS8085181	44256	44230	ESC_UA3857AA	NaN	159792	159792	159792	159792	159792	159792	159792	2359	2359	2359	2359	2359	2359
ESC_UA3858AA	ESC_VB0110AA_AS	Sample_94	SRR13494961	Avian (poultry)	Poultry	Poultry	2017				Asia	China	Shandong						Zigong_Center_for_Disease_Control_and_Prevention	Escherichia_albertii								PRJNA693666	SRP302636		SAMN17393531	SRS8085180	44256	44230	ESC_UA3858AA	NaN	159788	159788	159788	159788	159788	159788	159788	79237	79237	2367	2367	1701	1701
ESC_UA3859AA	ESC_VB0109AA_AS	Sample_93	SRR13494962	Avian (poultry)	Poultry	Poultry	2017				Asia	China	Shandong						Zigong_Center_for_Disease_Control_and_Prevention	Escherichia_albertii								PRJNA693666	SRP302636		SAMN17393530	SRS8085179	44256	44230	ESC_UA3859AA	NaN	159793	159793	159793	159793	159793	159793	159793	2359	2359	2359	2359	2359	2359
ESC_UA3860AA	ESC_VB0108AA_AS	Sample_92	SRR13494963	Avian (poultry)	Poultry	Poultry	2017				Asia	China	Shandong						Zigong_Center_for_Disease_Control_and_Prevention	Escherichia_albertii								PRJNA693666	SRP302636		SAMN17393529	SRS8085178	44256	44230	ESC_UA3860AA	NaN	159858	159858	159858	159789	159789	159789	159789	159789	68518	1596	1596	1596	1596
ESC_UA3861AA	ESC_VB0107AA_AS	Sample_91	SRR13494964	Avian (poultry)	Poultry	Poultry	2017				Asia	China	Shandong						Zigong_Center_for_Disease_Control_and_Prevention	Escherichia_albertii								PRJNA693666	SRP302636		SAMN17393528	SRS8085177	44256	44230	ESC_UA3861AA	NaN	159861	159861	159861	159861	159861	159861	159791	136370	136370	136370	1596	1596	1596
ESC_UA3862AA	ESC_VB0106AA_AS	Sample_10	SRR13494965	Avian (poultry)	Poultry	Poultry	2014				Asia	China	Sichuan						Zigong_Center_for_Disease_Control_and_Prevention	Escherichia_albertii								PRJNA693666	SRP302636		SAMN17393447	SRS8085176	44256	44230	ESC_UA3862AA	NaN	159794	159794	159794	159794	159794	159794	159794	2359	2359	2359	2359	2359	2359
ESC_UA3863AA	ESC_VB0105AA_AS	Sample_90	SRR13494966	Avian (poultry)	Poultry	Poultry	2017				Asia	China	Shandong						Zigong_Center_for_Disease_Control_and_Prevention	Escherichia_albertii								PRJNA693666	SRP302636		SAMN17393527	SRS8085174	44256	44230	ESC_UA3863AA	NaN	159796	159796	159796	159796	159796	159796	159787	79237	79237	2367	2367	1701	1701
ESC_UA3864AA	ESC_VB0104AA_AS	Sample_89	SRR13494967	Avian (poultry)	Poultry	Poultry	2017				Asia	China	Shandong						Zigong_Center_for_Disease_Control_and_Prevention	Escherichia_albertii								PRJNA693666	SRP302636		SAMN17393526	SRS8085175	44256	44230	ESC_UA3864AA	NaN	159861	159861	159861	159861	159861	159861	159791	136370	136370	136370	1596	1596	1596
ESC_UA3865AA	ESC_VB0103AA_AS	Sample_88	SRR13494968	Avian (poultry)	Poultry	Poultry	2017				Asia	China	Shandong						Zigong_Center_for_Disease_Control_and_Prevention	Escherichia_albertii								PRJNA693666	SRP302636		SAMN17393525	SRS8085173	44256	44230	ESC_UA3865AA	NaN	159858	159858	159858	159789	159789	159789	159789	159789	68518	1596	1596	1596	1596
ESC_UA3866AA	ESC_VB0102AA_AS	Sample_87	SRR13494969	Avian (poultry)	Poultry	Poultry	2017				Asia	China	Shandong						Zigong_Center_for_Disease_Control_and_Prevention	Escherichia_albertii								PRJNA693666	SRP302636		SAMN17393524	SRS8085172	44256	44230	ESC_UA3866AA	NaN	159795	159795	159790	159790	159788	159788	159788	79237	79237	2367	2367	1701	1701
ESC_RA3448AA	ESC_KB9947AA_AS	Escherichia_albertii_JL1405	SRR11657223	Mammal (wild species)	Other_Mammal	Raccoon;_Raccoon_feces	2018				Americas	United_States	Tennessee						University_of_Tennessee	Escherichia_albertii								PRJNA629554	SRP259363		SAMN14781406	SRS6576232	43954	43951	ESC_RA3448AA	NaN	136368	136368	136368	136368	136368	136368	136368	136368	136368	136368	136368	136368	136368
ESC_RA3449AA	ESC_KB9946AA_AS	Escherichia_albertii_JL1406	SRR11657224	Mammal (wild species)	Other_Mammal	Raccoon;_Raccoon_feces	2018				Americas	United_States	Tennessee						University_of_Tennessee	Escherichia_albertii								PRJNA629554	SRP259363		SAMN14781405	SRS6576231	43954	43951	ESC_RA3449AA	NaN	136369	136369	136369	136369	136369	136369	136369	136369	136369	136369	136369	136369	136369
ESC_RA3452AA	ESC_KB9943AA_AS	Escherichia_albertii_JL1407	SRR11657227	Mammal (wild species)	Other_Mammal	Raccoon;_Raccoon_feces	2018				Americas	United_States	Tennessee						University_of_Tennessee	Escherichia_albertii								PRJNA629554	SRP259363		SAMN14781443	SRS6576228	43954	43951	ESC_RA3452AA	NaN	136372	136372	136372	136372	136372	136372	136372	136372	136372	8024	8024	8024	8024
ESC_NA4150AA	ESC_CB4481AA_AS	CFSAN095620	SRR9652113	Food	Plant	Raw_Spinach	2016				Americas	United_States	California						FDA_Center_for_Food_Safety_and_Applied_Nutrition	Escherichia_albertii								PRJNA230969	SRP058582		SAMN12230593	SRS5070691	43657	43654	ESC_NA4150AA	NaN	102833	102833	102833	102833	102833	102833	102833	102833	102833	2367	2367	1701	1701
ESC_NA4171AA	ESC_CB4459AA_AS	CFSAN095615	SRR9652062	Food	Plant	Raw_Spinach	2016				Americas	United_States	California						FDA_Center_for_Food_Safety_and_Applied_Nutrition	Escherichia_albertii								PRJNA230969	SRP058582		SAMN12230424	SRS5070639	43657	43654	ESC_NA4171AA	NaN	102778	102778	102778	102778	102778	102778	58724	58724	58724	2812	2812	2812	2344
ESC_LA2724AA	ESC_WA8152AA_AS	FWSEC0230	SRR7612374	Water	Water/River	river_water	2012	7			Americas	Canada	Ontario				45.2724	-75.2183	NML_bioinformatics	Escherichia_albertii		O84:Nm_(Non-Motile)						PRJNA287560	SRP155537		SAMN08797113	SRS3602623	43507	43487	ESC_LA2724AA	NaN	88479	88479	88479	88479	88479	88479	88479	88479	88479	55793	55793	55793	55793
ESC_LA2729AA	ESC_WA8147AA_AS	FWSEC0231	SRR7612382	Water	Water/River	river_water	2012	7			Americas	Canada	Ontario				45.2724	-75.2183	NML_bioinformatics	Escherichia_albertii		O3:Nm_(Non-Motile)						PRJNA287560	SRP155537		SAMN08797114	SRS3602617	43507	43487	ESC_LA2729AA	NaN	88479	88479	88479	88479	88479	88479	88479	88479	88479	55793	55793	55793	55793
ESC_LA2730AA	ESC_WA8146AA_AS	FWSEC0232	SRR7612383	Water	Water/River	river_water	2012	7			Americas	Canada	Ontario				45.2724	-75.2183	NML_bioinformatics	Escherichia_albertii		O3:Nm_(Non-Motile)						PRJNA287560	SRP155537		SAMN08797115	SRS3602615	43507	43487	ESC_LA2730AA	NaN	88485	88485	88485	88485	88485	88485	88485	88479	88479	55793	55793	55793	55793
ESC_LA2875AA	ESC_WA8000AA_AS	FWSEC0403	SRR7612147	Water	Water/River	river_water	2011				Americas	Canada	Ontario	Wellington_County	Elora				NML_bioinformatics	Escherichia_albertii		O55(O128):Nm_(Non-Motile)						PRJNA287560	SRP155537		SAMN08797274	SRS3602369	43507	43487	ESC_LA2875AA	NaN	88263	88263	88263	88263	88087	88087	88087	88087	88087	88087	58298	58298	58298
ESC_LA2887AA	ESC_WA7988AA_AS	FWSEC0331	SRR7612169	Water	Water/River	river_water	2013	5			Americas	Canada	Ontario				45.226	-75.1253	NML_bioinformatics	Escherichia_albertii		O88:Nm_(Non-Motile)						PRJNA287560	SRP155537		SAMN08797203	SRS3602348	43507	43487	ESC_LA2887AA	NaN	88291	88291	88291	88291	88291	88291	88291	88291	88291	88291	88291	2344	2344
ESC_LA2967AA	ESC_WA7908AA_AS	FWSEC0435	SRR7612297	Water	Water/River	river_water	2013				Americas	Canada	Ontario						NML_bioinformatics	Escherichia_albertii		O55(O128):Nm_(Non-Motile)						PRJNA287560	SRP155537		SAMN08797306	SRS3602220	43507	43487	ESC_LA2967AA	NaN	88087	88087	88087	88087	88087	88087	88087	88087	88087	88087	58298	58298	58298
ESC_LA2979AA	ESC_WA7896AA_AS	FWSEC0412	SRR7612309	Water	Water/River	river_water	2012				Americas	Canada	Ontario						NML_bioinformatics	Escherichia_albertii		O55(O128Ab):Nm_(Non-Motile)						PRJNA287560	SRP155537		SAMN08797283	SRS3602208	43507	43487	ESC_LA2979AA	NaN	88095	88095	88095	88087	88087	88087	88087	88087	88087	88087	58298	58298	58298
ESC_EA2562AA	ESC_HA8509AA_AS	MOD1-EC6145	SRR3988013	Avian (non-poultry)	Avian	Somateria_fischeri,_Cloacae	2012	8			Americas	United_States	Alaska						FDA_Center_for_Food_Safety_and_Applied_Nutrition	Escherichia_albertii		O5:H5						PRJNA230969	SRP058582		SAMN05226111	SRS1593152	42580	42005	ESC_EA2562AA	NaN	27477	27477	27477	27477	27477	27477	27477	27477	27477	27477	27477	27477	27477
ESC_IA5204AA	ESC_RA7126AA_AS	20507-2	SRR6821775	Avian (non-poultry)	Avian	Somateria_mollissima;_intestine	2007	10			Americas	United_States	Massachusetts				42.4	-71.4	FDA_Center_for_Food_Safety_and_Applied_Nutrition	Escherichia_albertii								PRJNA230969	SRP058582		SAMN08668644	SRS3032467	43169	43168	ESC_IA5204AA	NaN	80554	76776	76776	76776	76776	76776	76776	76776	76776	76776	76776	76776	2359
ESC_CA6771AA	ESC_LB2504AA_AS	2012EL-1823B	SRR8355578	Human	Human	Stool	2012	6			Americas	United_States							Centers_for_Disease_Control_and_Prevention_Enteric_Diseases_Laboratory_Branch	Escherichia_albertii								PRJNA218110	SRP046387		SAMN04498560	SRS1300567	42419	42418	ESC_CA6771AA	NaN	136948	136948	136948	2957	2957	2957	2957	2957	2957	2957	2957	2957	2344
ESC_CA6921AA	ESC_GA1866AA_AS	2009C-4231	SRR3180792	Human	Human	stool					Americas	United_States							Centers_for_Disease_Control_and_Prevention_Enteric_Diseases_Laboratory_Branch	Escherichia_albertii								PRJNA218110	SRP046387		SAMN04505781	SRS1305693	42422	42421	ESC_CA6921AA	NaN	18287	2818	2818	2818	2818	2818	2818	2818	2818	2818	2818	2818	2818
ESC_GA5962AA	ESC_NA8845AA_AS	98-3217	SRR5617253	Human	Human	stool					Americas	United_States							Centers_for_Disease_Control_and_Prevention_Enteric_Diseases_Laboratory_Branch	Escherichia_albertii								PRJNA218110	SRP046387		SAMN07172366	SRS2231873	42881	42881	ESC_GA5962AA	NaN	46917	46917	46917	46917	46917	46917	46917	46917	46872	46872	46872	46872	2359
ESC_IA1032AA	ESC_RA1856AA_AS	901236	SRR6373716	Human	Human	stool					Americas	United_States							Centers_for_Disease_Control_and_Prevention_Enteric_Diseases_Laboratory_Branch	Escherichia_albertii								PRJNA218110	SRP046387		SAMN08172554	SRS2756260	43084	43082	ESC_IA1032AA	NaN	58303	58303	58303	58303	58303	58303	46585	2045	2045	2045	2045	2045	2045
ESC_IA1037AA	ESC_RA1851AA_AS	2009C-4005	SRR6373711	Human	Human	stool					Americas	United_States							Centers_for_Disease_Control_and_Prevention_Enteric_Diseases_Laboratory_Branch	Escherichia_albertii								PRJNA218110	SRP046387		SAMN08172551	SRS2756248	43084	43082	ESC_IA1037AA	NaN	58389	58389	58389	58389	58389	58389	58389	58389	58389	58389	58389	2356	2356
ESC_IA1040AA	ESC_RA1848AA_AS	2012C-3033	SRR6373707	Human	Human	stool					Americas	United_States							Centers_for_Disease_Control_and_Prevention_Enteric_Diseases_Laboratory_Branch	Escherichia_albertii								PRJNA218110	SRP046387		SAMN08172568	SRS2756243	43084	43082	ESC_IA1040AA	NaN	58299	58299	58299	58299	58299	2045	2045	2045	2045	2045	2045	2045	2045
ESC_IA1465AA	ESC_RA1986AA_AS	2009C-3117	SRR6386483	Human	Human	stool					Americas	United_States							Centers_for_Disease_Control_and_Prevention_Enteric_Diseases_Laboratory_Branch	Escherichia_albertii								PRJNA218110	SRP046387		SAMN08199346	SRS2765970	43088	43087	ESC_IA1465AA	NaN	58724	58724	58724	58724	58724	58724	58724	58724	58724	2812	2812	2812	2344
ESC_WA0420AA	ESC_XB9319AA_AS	YS-F1-2	DRR185488	Mammal (livestock)	Swine	Sus_scrofa	2018				Asia	Japan							KAGOSHIMA	Escherichia_albertii								PRJDB8108	DRP007473		SAMD00171887	DRS195518	44387	44386	ESC_WA0420AA	NaN	172396	172396	172396	172396	172396	172396	172396	172396	172396	122870	15366	15366	15366
ESC_WA0421AA	ESC_XB9318AA_AS	YS-F1-1a	DRR185487	Mammal (livestock)	Swine	Sus_scrofa	2018				Asia	Japan							KAGOSHIMA	Escherichia_albertii								PRJDB8108	DRP007473		SAMD00171886	DRS195444	44387	44386	ESC_WA0421AA	NaN	172397	172397	172397	172397	172397	172397	172397	31663	31663	31663	6972	2377	2359
ESC_WA0422AA	ESC_XB9317AA_AS	YS-F5-1a	DRR185486	Mammal (livestock)	Swine	Sus_scrofa	2018				Asia	Japan							KAGOSHIMA	Escherichia_albertii								PRJDB8108	DRP007473		SAMD00171888	DRS195445	44387	44386	ESC_WA0422AA	NaN	172430	172430	172430	172430	172430	172430	172430	172430	31663	31663	6972	2377	2359
ESC_WA0423AA	ESC_XB9316AA_AS	YS-F12-1	DRR185485	Mammal (livestock)	Swine	Sus_scrofa	2018				Asia	Japan							KAGOSHIMA	Escherichia_albertii								PRJDB8108	DRP007473		SAMD00171889	DRS195447	44387	44386	ESC_WA0423AA	NaN	172431	172431	172431	172431	172431	172431	172431	172431	36727	36727	36727	2349	2344
ESC_WA0424AA	ESC_XB9315AA_AS	YS-F13-1a	DRR185484	Mammal (livestock)	Swine	Sus_scrofa	2018				Asia	Japan							KAGOSHIMA	Escherichia_albertii								PRJDB8108	DRP007473		SAMD00171890	DRS195446	44387	44386	ESC_WA0424AA	NaN	172399	172399	172399	172399	172399	172399	172399	172399	172399	122870	15366	15366	15366
ESC_WA0425AA	ESC_XB9314AA_AS	YS-F14-1c	DRR185483	Mammal (livestock)	Swine	Sus_scrofa	2018				Asia	Japan							KAGOSHIMA	Escherichia_albertii								PRJDB8108	DRP007473		SAMD00171891	DRS195517	44387	44386	ESC_WA0425AA	NaN	172400	172400	172400	172400	172400	172400	172400	172400	31663	31663	6972	2377	2359
ESC_RA2613AA	ESC_LB0729AA_AS	PMB1752	SRR9720071	Mammal (livestock)	Swine	Sus_scrofa;_Pig_gut_digesta	2018	2			Americas	United_States	South_Dakota						South_Dakota_State_University	Escherichia_albertii								PRJNA555322	SRP215542		SAMN12308816	SRS5128149	43952	43936	ESC_RA2613AA	NaN	138221	138221	138216	138216	138216	138216	138216	138216	138216	122870	15366	15366	15366
ESC_RA2615AA	ESC_LB0727AA_AS	PMB1702	SRR9720075	Mammal (livestock)	Swine	Sus_scrofa;_Pig_gut_digesta	2018	2			Americas	United_States	South_Dakota						South_Dakota_State_University	Escherichia_albertii								PRJNA555322	SRP215542		SAMN12308812	SRS5128145	43952	43936	ESC_RA2615AA	NaN	138223	138223	138216	138216	138216	138216	138216	138216	138216	122870	15366	15366	15366
ESC_RA2618AA	ESC_LB0724AA_AS	PMB1815	SRR9720118	Mammal (livestock)	Swine	Sus_scrofa;_Pig_gut_digesta	2018	3			Americas	United_States	South_Dakota						South_Dakota_State_University	Escherichia_albertii								PRJNA555322	SRP215542		SAMN12308821	SRS5128102	43952	43936	ESC_RA2618AA	NaN	138216	138216	138216	138216	138216	138216	138216	138216	138216	122870	15366	15366	15366
ESC_UA3769AA	ESC_VB0199AA_AS	Sample_26	SRR13494872	Mammal (livestock)	Swine	swine	2014				Asia	China	Sichuan						Zigong_Center_for_Disease_Control_and_Prevention	Escherichia_albertii								PRJNA693666	SRP302636		SAMN17393463	SRS8085269	44256	44230	ESC_UA3769AA	NaN	159894	159894	159894	159894	159894	159894	159881	159881	31663	31663	6972	2377	2359
ESC_NA7518AA	ESC_DB0500AA_AS	U-112-1	DRR181229	Avian (non-poultry)	Avian	Turdus_pallidus	2012				Asia	Japan							KAGOSHIMA	Escherichia_albertii								PRJDB8401	DRP005359		SAMD00173617	DRS105668	43692	43691	ESC_NA7518AA	NaN	105330	105330	105330	105330	105330	105330	105330	105330	105330	105330	105330	2344	2344
ESC_GA6008AA	ESC_LB2506AA_AS	599881	SRR8355581	Human	Human	urine					Americas	United_States							Centers_for_Disease_Control_and_Prevention_Enteric_Diseases_Laboratory_Branch	Escherichia_albertii								PRJNA218110	SRP046387		SAMN07169274	SRS2229216	42881	42880	ESC_GA6008AA	NaN	136945	136945	136945	46948	46948	46948	46948	36727	36727	36727	36727	2349	2344
ESC_LA2727AA	ESC_WA8149AA_AS	FWSEC0194	SRR7612378	Water	Water/River	water_from_shellfish_harvesting_area	2012	10			Americas	Canada	Prince_Edward_Island				46.1984	-62.8487	NML_bioinformatics	Escherichia_albertii		O174:H21						PRJNA287560	SRP155537		SAMN08797108	SRS3602620	43507	43487	ESC_LA2727AA	NaN	88486	88486	88327	88327	88327	88327	88327	78561	78561	78561	78561	78561	2359
ESC_LA2728AA	ESC_WA8148AA_AS	FWSEC0195	SRR7612379	Water	Water/River	water_from_shellfish_harvesting_area	2012	10			Americas	Canada	Prince_Edward_Island				46.1987	-62.8662	NML_bioinformatics	Escherichia_albertii		O_Nt:Nm						PRJNA287560	SRP155537		SAMN08797109	SRS3602619	43507	43487	ESC_LA2728AA	NaN	88484	88327	88327	88327	88327	88327	88327	78561	78561	78561	78561	78561	2359
ESC_AA7940AA	ESC_CA0558AA_AS	2010C-4031	SRR1999318	Unknown							Americas	United_States							EDLB-CDC	Escherichia_albertii								PRJNA218110	SRP046387		SAMN03569266	SRS923280	42243	42124	ESC_AA7940AA	NaN	17371	17371	17371	17371	13781	11607	11607	11436	11436	11436	11436	11436	11436
ESC_AA7944AA	ESC_BA3038AA_AS	2011C-4115	SRR1999316	Unknown							Americas	United_States							EDLB-CDC	Escherichia_albertii								PRJNA218110	SRP046387		SAMN03569264	SRS923268	42243	42124	ESC_AA7944AA	NaN	17368	17368	17368	17368	17368	17368	17368	17368	17368	17368	2367	1701	1701
ESC_BA0731AA	ESC_BA1992AA_AS	812453	SRR2000000	Unknown							Americas	United_States							EDLB-CDC	Escherichia_albertii								PRJNA218110	SRP046387		SAMN03569586	SRS923838	42243	42124	ESC_BA0731AA	NaN	14960	14960	14960	14960	14960	14960	14960	2045	2045	2045	2045	2045	2045
ESC_BA0733AA	ESC_CA1495AA_AS	2010C-4018	SRR1999999	Unknown							Americas	United_States							EDLB-CDC	Escherichia_albertii								PRJNA218110	SRP046387		SAMN03569585	SRS923839	42243	42124	ESC_BA0733AA	NaN	14958	14958	14958	14958	14958	14958	6972	6972	6972	6972	6972	2377	2359
ESC_BA0735AA	ESC_BA1398AA_AS	2011C-3357	SRR1999998	Unknown							Americas	United_States							EDLB-CDC	Escherichia_albertii								PRJNA218110	SRP046387		SAMN03569584	SRS923831	42243	42124	ESC_BA0735AA	NaN	14956	14956	14956	14956	14956	2045	2045	2045	2045	2045	2045	2045	2045
ESC_BA0756AA	ESC_BA6717AA_AS	527137	SRR1999986	Unknown							Americas	United_States							EDLB-CDC	Escherichia_albertii								PRJNA218110	SRP046387		SAMN03569573	SRS923836	42243	42124	ESC_BA0756AA	NaN	14932	14932	14932	14932	14932	14932	14932	14932	14932	14932	2367	1701	1701
ESC_BA0758AA	ESC_CA5029AA_AS	484769	SRR1999985	Unknown							Americas	United_States							EDLB-CDC	Escherichia_albertii								PRJNA218110	SRP046387		SAMN03569572	SRS923819	42243	42124	ESC_BA0758AA	NaN	14929	14929	14929	14929	14929	14929	14929	14929	14929	14929	14929	2349	2344
ESC_BA0760AA	ESC_AA7911AA_AS	478529	SRR1999984	Unknown							Americas	United_States							EDLB-CDC	Escherichia_albertii								PRJNA218110	SRP046387		SAMN03569571	SRS923818	42243	42124	ESC_BA0760AA	NaN	14763	14763	14763	14763	14763	14763	14763	14763	14763	14763	2359	2359	2359
ESC_BA1979AA	ESC_BA2418AA_AS	SAMD00006354	DRR015927	Unknown							Unknown								GIFU_MED	Escherichia_albertii		13				Originally_S._boydii_B13		PRJDB2069	DRP001601		SAMD00006354	DRS014035	42243	41773	ESC_BA1979AA	NaN	20454	14086	14086	14086	14086	14086	14086	11436	11436	11436	11436	11436	11436
ESC_BA2459AA	ESC_CA4200AA_AS	H111560295	ERR205842	Unknown							Unknown								The_Wellcome_Trust_Sanger_Institute	Escherichia_albertii								PRJEB2976	ERP001362		SAMEA1570836	ERS127253	42243	41250	ESC_BA2459AA	NaN	20398	13781	13781	13781	13781	11607	11607	11436	11436	11436	11436	11436	11436
ESC_BA5590AA	ESC_CA5191AA_AS	KH-2960	ERR212274	Unknown							Unknown								The_Wellcome_Trust_Sanger_Institute	Escherichia_albertii								PRJEB2846	ERP001161		SAMEA1569654	ERS157930	42243	41263	ESC_BA5590AA	NaN	58443	11641	11641	11641	11641	11641	11641	11641	11641	11641	1596	1596	1596
ESC_BA5664AA	ESC_BA3062AA_AS	K-9524	ERR200445	Unknown							Unknown								The_Wellcome_Trust_Sanger_Institute	Escherichia_albertii								PRJEB2846	ERP001161		SAMEA1569679	ERS157722	42243	41254	ESC_BA5664AA	NaN	20160	11616	11616	11616	11607	11607	11607	11436	11436	11436	11436	11436	11436
ESC_BA5681AA	ESC_BA6721AA_AS	K-10319	ERR200436	Unknown							Unknown								The_Wellcome_Trust_Sanger_Institute	Escherichia_albertii								PRJEB2846	ERP001161		SAMEA1570022	ERS157713	42243	41254	ESC_BA5681AA	NaN	20158	11607	11607	11607	11607	11607	11607	11436	11436	11436	11436	11436	11436
ESC_BA5926AA	ESC_CA4371AA_AS	34-85	ERR200307	Unknown			1958				Unknown								The_Wellcome_Trust_Sanger_Institute	Escherichia_albertii		13				NCDC_2045/54=CIP58.22;_Originally_S._boydii_B13		PRJEB2846	ERP001161		SAMEA1569894	ERS157584	42243	41254	ESC_BA5926AA	NaN	58598	58598	11437	11437	11437	11437	11437	11437	11437	11436	11436	11436	11436
ESC_BA5928AA	ESC_AA8146AA_AS	NCDC_1610-55	ERR200306	Unknown			1955				Unknown								The_Wellcome_Trust_Sanger_Institute	Escherichia_albertii		13				S._boydii_B13_reference_strain		PRJEB2846	ERP001161		SAMEA1569867	ERS157583	42243	41254	ESC_BA5928AA	NaN	58597	58597	11436	11436	11436	11436	11436	11436	11436	11436	11436	11436	11436
ESC_BA5966AA	ESC_AA8672AA_AS	UE_95-1589	ERR200287	Unknown			1995				Asia	India							The_Wellcome_Trust_Sanger_Institute	Escherichia_albertii		7						PRJEB2846	ERP001161		SAMEA1569730	ERS157564	42243	41254	ESC_BA5966AA	NaN	11408	11408	11408	11408	11408	11408	11408	11408	11408	11408	11408	11408	11408
ESC_BA8818AA	ESC_BA1703AA_AS	22840421	ERR294589	Unknown							Unknown								THE_SANGER_CENTER	Escherichia_albertii								PRJEB2904	ERP001245		SAMEA1904302	ERS208838	42243	41435	ESC_BA8818AA	NaN	8899	8899	8899	8899	8899	8899	8899	8899	8899	8899	8899	2957	2344
ESC_BA8820AA	ESC_AA7880AA_AS	22420238	ERR294587	Unknown							Unknown								THE_SANGER_CENTER	Escherichia_albertii								PRJEB2904	ERP001245		SAMEA1904297	ERS208836	42243	41435	ESC_BA8820AA	NaN	14758	8898	8898	8898	8898	8898	8898	6829	2367	2367	2367	1701	1701
ESC_BA8872AA	ESC_AA8952AA_AS	99958	ERR294535	Unknown							Unknown								THE_SANGER_CENTER	Escherichia_albertii								PRJEB2904	ERP001245		SAMEA1904248	ERS208784	42243	41435	ESC_BA8872AA	NaN	8849	8849	8849	8849	8849	8849	8849	8849	8849	8849	8849	2344	2344
ESC_BA9791AA	ESC_BA1891AA_AS	2102_0342	ERR197229	Unknown							Unknown								THE_SANGER_CENTER	Escherichia_albertii		O88:H-						PRJEB2904	ERP001245		SAMEA1570465	ERS152947	42243	41253	ESC_BA9791AA	NaN	8080	8080	8080	8080	8080	8080	8080	8080	8080	8080	6821	2349	2344
ESC_BA9838AA	ESC_BA9148AA_AS	13140293	ERR197182	Unknown							Unknown								THE_SANGER_CENTER	Escherichia_albertii								PRJEB2904	ERP001245		SAMEA1570387	ERS152900	42243	41253	ESC_BA9838AA	NaN	8038	8038	8038	8038	8038	8038	1596	1596	1596	1596	1596	1596	1596
ESC_BA9850AA	ESC_CA6151AA_AS	3280202	ERR197263	Unknown							Unknown								THE_SANGER_CENTER	Escherichia_albertii								PRJEB2904	ERP001245		SAMEA1570451	ERS152981	42243	41253	ESC_BA9850AA	NaN	8024	8024	8024	8024	8024	8024	8024	8024	8024	8024	8024	8024	8024
ESC_BA9852AA	ESC_BA1824AA_AS	3900336	ERR197261	Unknown							Unknown								THE_SANGER_CENTER	Escherichia_albertii								PRJEB2904	ERP001245		SAMEA1570449	ERS152979	42243	41253	ESC_BA9852AA	NaN	19575	8025	8025	8025	8025	8025	8025	8025	8025	8025	8025	8025	8025
ESC_BA9858AA	ESC_BA2656AA_AS	2000105	ERR197255	Unknown							Unknown								THE_SANGER_CENTER	Escherichia_albertii								PRJEB2904	ERP001245		SAMEA1570405	ERS152973	42243	41253	ESC_BA9858AA	NaN	8016	8016	8016	8016	8016	8016	8016	8016	2367	2367	2367	1701	1701
ESC_CA0198AA	ESC_CA3385AA_AS	1839	ERR135743	Unknown							Unknown								THE_SANGER_CENTER	Escherichia_albertii								PRJEB2879	ERP001213		SAMEA1324858	ERS094406	42243	41125	ESC_CA0198AA	NaN	7698	7698	7698	7698	7698	7698	7698	7698	7698	7698	7698	2957	2344
ESC_CA1076AA	ESC_CA3654AA_AS	G100788-1B	ERR175732	Unknown							Unknown								THE_SANGER_CENTER	Escherichia_albertii								PRJEB2226	ERP000281		SAMEA1527963	ERS150877	42243	41249	ESC_CA1076AA	NaN	6972	6972	6972	6972	6972	6972	6972	6972	6972	6972	6972	2377	2359
ESC_CA1105AA	ESC_CA5524AA_AS	E._albertii_10457	ERR162701	Unknown							Unknown								THE_SANGER_CENTER	Escherichia_albertii								PRJEB2879	ERP001213		SAMEA1486406	ERS136633	42243	41149	ESC_CA1105AA	NaN	58604	6947	6947	6947	6947	6947	6947	6947	6947	6947	6947	6947	6947
ESC_CA1106AA	ESC_BA4074AA_AS	E._albertii_9194	ERR162700	Unknown							Unknown								THE_SANGER_CENTER	Escherichia_albertii								PRJEB2879	ERP001213		SAMEA1486402	ERS136632	42243	41149	ESC_CA1106AA	NaN	58607	6949	6949	6949	6949	6949	6949	6947	6947	6947	6947	6947	6947
ESC_CA1107AA	ESC_BA3406AA_AS	E._albertii_19982	ERR162699	Unknown							Unknown								THE_SANGER_CENTER	Escherichia_albertii								PRJEB2879	ERP001213		SAMEA1486385	ERS136631	42243	41149	ESC_CA1107AA	NaN	19426	6948	6948	6948	6948	6947	6947	6947	6947	6947	6947	6947	6947
ESC_CA1120AA	ESC_AA8734AA_AS	4281-7	ERR162682	Unknown							Unknown								THE_SANGER_CENTER	Escherichia_albertii								PRJEB2879	ERP001213		SAMEA1486400	ERS136614	42243	41149	ESC_CA1120AA	NaN	6934	6934	6934	6934	6934	6934	6934	6934	6934	6934	6934	6934	6934
ESC_CA1121AA	ESC_CA3738AA_AS	4051-6	ERR162681	Unknown							Unknown								THE_SANGER_CENTER	Escherichia_albertii								PRJEB2879	ERP001213		SAMEA1486317	ERS136613	42243	41149	ESC_CA1121AA	NaN	19425	6932	6932	6932	6932	6932	6932	6932	6932	6932	6932	6932	6932
ESC_CA1139AA	ESC_CA5312AA_AS	0621-6	ERR162663	Unknown							Unknown								THE_SANGER_CENTER	Escherichia_albertii								PRJEB2879	ERP001213		SAMEA1486303	ERS136595	42243	41149	ESC_CA1139AA	NaN	19421	6915	6915	6915	6915	6915	6915	6915	6915	2362	1701	1701	1701
ESC_CA1235AA	ESC_CA4100AA_AS	12140286	ERR144949	Unknown							Unknown								THE_SANGER_CENTER	Escherichia_albertii								PRJEB2904	ERP001245		SAMEA1466653	ERS098139	42243	41125	ESC_CA1235AA	NaN	6829	6829	6829	6829	6829	6829	6829	6829	2367	2367	2367	1701	1701
ESC_CA1246AA	ESC_CA2885AA_AS	LH-6	ERR144938	Unknown							Unknown								THE_SANGER_CENTER	Escherichia_albertii								PRJEB2904	ERP001245		SAMEA1466623	ERS098128	42243	41125	ESC_CA1246AA	NaN	6821	6821	6821	6821	6821	6821	6821	6821	6821	6821	6821	2349	2344
ESC_CA1273AA	ESC_CA2049AA_AS	12240268	ERR144950	Unknown							Unknown								THE_SANGER_CENTER	Escherichia_albertii								PRJEB2904	ERP001245		SAMEA1466647	ERS098140	42243	41125	ESC_CA1273AA	NaN	6795	6795	6795	6795	6795	6795	1596	1596	1596	1596	1596	1596	1596
ESC_CA6927AA	ESC_GA1872AA_AS	2014EL-1348	SRR3180704	Unknown							Americas	United_States							Centers_for_Disease_Control_and_Prevention_Enteric_Diseases_Laboratory_Branch	Escherichia_albertii								PRJNA218110	SRP046387		SAMN04505647	SRS1305628	42422	42420	ESC_CA6927AA	NaN	18283	2812	2812	2812	2812	2812	2812	2812	2812	2812	2812	2812	2344
ESC_CA6928AA	ESC_GA1873AA_AS	2014C-4015	SRR8355576	Unknown							Americas	United_States							Centers_for_Disease_Control_and_Prevention_Enteric_Diseases_Laboratory_Branch	Escherichia_albertii								PRJNA218110	SRP046387		SAMN04505646	SRS1305627	42422	42420	ESC_CA6928AA	NaN	58489	58489	2814	2814	2814	2814	2814	2812	2812	2812	2812	2812	2344
ESC_CA7708AA	ESC_GA3204AA_AS	DRS015002	DRR017218	Avian (not defined)	Avian						Unknown								MIYAZAKI	Escherichia_albertii								PRJDB2041	DRP001939		SAMD00006203	DRS015002	42439	42438	ESC_CA7708AA	NaN	58495	2386	2386	2386	2386	2386	2385	2385	2385	2385	2367	1701	1701
ESC_CA7709AA	ESC_GA3203AA_AS	DRS015001	DRR017217	Avian (not defined)	Avian						Unknown								MIYAZAKI	Escherichia_albertii								PRJDB2041	DRP001939		SAMD00006170	DRS015001	42439	42438	ESC_CA7709AA	NaN	2387	2387	2387	2387	2387	2386	2385	2385	2385	2385	2367	1701	1701
ESC_CA7710AA	ESC_HA0458AA_AS	DRS015000	DRR017216	Avian (not defined)	Avian						Unknown								MIYAZAKI	Escherichia_albertii								PRJDB2041	DRP001939		SAMD00006186	DRS015000	42439	42438	ESC_CA7710AA	NaN	2385	2385	2385	2385	2385	2385	2385	2385	2385	2385	2367	1701	1701
ESC_CA7711AA	ESC_GA3201AA_AS	DRS014999	DRR017215	Avian (not defined)	Avian						Unknown								MIYAZAKI	Escherichia_albertii								PRJDB2041	DRP001939		SAMD00006164	DRS014999	42439	42438	ESC_CA7711AA	NaN	2383	2383	2383	2383	2382	2382	2382	2382	2382	2382	2382	2382	2359
ESC_CA7712AA	ESC_GA3200AA_AS	DRS014998	DRR017214	Avian (not defined)	Avian						Unknown								MIYAZAKI	Escherichia_albertii								PRJDB2041	DRP001939		SAMD00006219	DRS014998	42439	42438	ESC_CA7712AA	NaN	45589	45589	45589	45589	45589	2382	2382	2382	2382	2382	2382	2382	2359
ESC_CA7713AA	ESC_GA3199AA_AS	DRS014997	DRR017213	Avian (not defined)	Avian						Unknown								MIYAZAKI	Escherichia_albertii								PRJDB2041	DRP001939		SAMD00006192	DRS014997	42439	42438	ESC_CA7713AA	NaN	58496	2382	2382	2382	2382	2382	2382	2382	2382	2382	2382	2382	2359
ESC_CA7714AA	ESC_GA3198AA_AS	DRS014996	DRR017212	Avian (not defined)	Avian						Unknown								MIYAZAKI	Escherichia_albertii								PRJDB2041	DRP001939		SAMD00006173	DRS014996	42439	42438	ESC_CA7714AA	NaN	45588	45588	45588	45588	45588	2380	2380	2380	2380	2380	2380	2380	2380
ESC_CA7716AA	ESC_GA3196AA_AS	DRS014993	DRR017210	Avian (not defined)	Avian						Unknown								MIYAZAKI	Escherichia_albertii								PRJDB2041	DRP001939		SAMD00006177	DRS014993	42439	42438	ESC_CA7716AA	NaN	103384	103384	103384	103384	103384	103384	2381	2381	2381	2381	2381	2381	2359
ESC_CA7717AA	ESC_GA3189AA_AS	DRS014994	DRR017208	Human	Human						Unknown								MIYAZAKI	Escherichia_albertii								PRJDB2041	DRP001939		SAMD00006225	DRS014994	42439	42438	ESC_CA7717AA	NaN	2384	2384	2384	2384	2384	2384	2384	2384	2384	2384	2384	2384	2359
ESC_CA7719AA	ESC_GA3187AA_AS	DRS014991	DRR017205	Human	Human						Unknown								MIYAZAKI	Escherichia_albertii								PRJDB2041	DRP001939		SAMD00006218	DRS014991	42439	42438	ESC_CA7719AA	NaN	18049	2381	2381	2381	2381	2381	2381	2381	2381	2381	2381	2381	2359
ESC_CA7720AA	ESC_HA0459AA_AS	DRS014988	DRR017204	Avian (not defined)	Avian						Unknown								MIYAZAKI	Escherichia_albertii								PRJDB2041	DRP001939		SAMD00006181	DRS014988	42439	42438	ESC_CA7720AA	NaN	18048	2380	2380	2380	2380	2380	2380	2380	2380	2380	2380	2380	2380
ESC_CA7723AA	ESC_GA3183AA_AS	DRS014985	DRR017201	Avian (not defined)	Avian						Unknown								MIYAZAKI	Escherichia_albertii								PRJDB2041	DRP001939		SAMD00006176	DRS014985	42439	42438	ESC_CA7723AA	NaN	2379	2379	2379	2379	2379	2379	2379	2379	2379	2379	2379	2379	2379
ESC_CA7724AA	ESC_GA3182AA_AS	DRS014984	DRR017200	Human	Human						Unknown								MIYAZAKI	Escherichia_albertii								PRJDB2041	DRP001939		SAMD00006165	DRS014984	42439	42438	ESC_CA7724AA	NaN	18047	18047	18047	18047	18047	18047	18047	18047	18047	18047	2377	2377	2359
ESC_CA7725AA	ESC_GA3181AA_AS	DRS014983	DRR017199	Human	Human						Unknown								MIYAZAKI	Escherichia_albertii								PRJDB2041	DRP001939		SAMD00006202	DRS014983	42439	42438	ESC_CA7725AA	NaN	45590	45590	45590	45590	45590	2377	2377	2377	2377	2377	2377	2377	2359
ESC_CA7726AA	ESC_GA3174AA_AS	DRS014982	DRR017198	Human	Human						Unknown								MIYAZAKI	Escherichia_albertii								PRJDB2041	DRP001939		SAMD00006195	DRS014982	42439	42438	ESC_CA7726AA	NaN	58621	58621	2378	2378	2378	2377	2377	2377	2377	2377	2377	2377	2359
ESC_CA7730AA	ESC_GA3170AA_AS	DRS014978	DRR017191	Avian (not defined)	Avian						Unknown								MIYAZAKI	Escherichia_albertii								PRJDB2041	DRP001939		SAMD00006204	DRS014978	42439	42438	ESC_CA7730AA	NaN	18043	2373	2373	2371	2371	2371	2371	2371	2371	2371	2371	2371	2371
ESC_CA7731AA	ESC_GA3169AA_AS	DRS014977	DRR017190	Avian (not defined)	Avian						Unknown								MIYAZAKI	Escherichia_albertii								PRJDB2041	DRP001939		SAMD00006200	DRS014977	42439	42438	ESC_CA7731AA	NaN	18044	2371	2371	2371	2371	2371	2371	2371	2371	2371	2371	2371	2371
ESC_CA7732AA	ESC_GA3168AA_AS	DRS014976	DRR017189	Avian (not defined)	Avian						Unknown								MIYAZAKI	Escherichia_albertii								PRJDB2041	DRP001939		SAMD00006220	DRS014976	42439	42438	ESC_CA7732AA	NaN	2372	2372	2372	2372	2372	2372	2371	2371	2371	2371	2371	2371	2371
ESC_CA7733AA	ESC_GA3167AA_AS	DRS014975	DRR017188	Avian (not defined)	Avian						Unknown								MIYAZAKI	Escherichia_albertii								PRJDB2041	DRP001939		SAMD00006188	DRS014975	42439	42438	ESC_CA7733AA	NaN	2370	2370	2370	2367	2367	2367	2367	2367	2367	2367	2367	1701	1701
ESC_CA7734AA	ESC_GA3166AA_AS	DRS014974	DRR017187	Avian (not defined)	Avian						Unknown								MIYAZAKI	Escherichia_albertii								PRJDB2041	DRP001939		SAMD00006191	DRS014974	42439	42438	ESC_CA7734AA	NaN	2367	2367	2367	2367	2367	2367	2367	2367	2367	2367	2367	1701	1701
ESC_CA7735AA	ESC_GA3165AA_AS	DRS014973	DRR017186	Avian (not defined)	Avian						Unknown								MIYAZAKI	Escherichia_albertii								PRJDB2041	DRP001939		SAMD00006221	DRS014973	42439	42438	ESC_CA7735AA	NaN	2369	2369	2369	2369	2369	2369	2367	2367	2367	2367	2367	1701	1701
ESC_CA7736AA	ESC_GA3160AA_AS	DRS014969	DRR017185	Avian (not defined)	Avian						Unknown								MIYAZAKI	Escherichia_albertii								PRJDB2041	DRP001939		SAMD00006216	DRS014969	42439	42438	ESC_CA7736AA	NaN	2368	2368	2366	2366	2366	2366	2365	2365	2365	2365	1701	1701	1701
ESC_CA7737AA	ESC_GA3159AA_AS	DRS014968	DRR017184	Avian (not defined)	Avian						Unknown								MIYAZAKI	Escherichia_albertii								PRJDB2041	DRP001939		SAMD00006207	DRS014968	42439	42438	ESC_CA7737AA	NaN	2366	2366	2366	2366	2366	2366	2365	2365	2365	2365	1701	1701	1701
ESC_CA7738AA	ESC_HA0460AA_AS	DRS014967	DRR017183	Avian (not defined)	Avian						Unknown								MIYAZAKI	Escherichia_albertii								PRJDB2041	DRP001939		SAMD00006208	DRS014967	42439	42438	ESC_CA7738AA	NaN	2365	2365	2365	2365	2365	2365	2365	2365	2365	2365	1701	1701	1701
ESC_CA7741AA	ESC_GA3155AA_AS	DRS014964	DRR017180	Human	Human						Unknown								MIYAZAKI	Escherichia_albertii								PRJDB2041	DRP001939		SAMD00006193	DRS014964	42439	42438	ESC_CA7741AA	NaN	18041	2364	2364	2364	2364	2364	2364	2364	2364	2364	1701	1701	1701
ESC_CA7744AA	ESC_GA3152AA_AS	DRS014961	DRR017177	Human	Human						Unknown								MIYAZAKI	Escherichia_albertii								PRJDB2041	DRP001939		SAMD00006187	DRS014961	42439	42438	ESC_CA7744AA	NaN	58613	58613	2362	2362	2362	2362	2362	2362	2362	2362	1701	1701	1701
ESC_CA7745AA	ESC_GA3151AA_AS	DRS014960	DRR017176	Human	Human						Unknown								MIYAZAKI	Escherichia_albertii								PRJDB2041	DRP001939		SAMD00006210	DRS014960	42439	42438	ESC_CA7745AA	NaN	18039	2360	2360	2360	2360	2360	2360	2360	2360	2360	2359	2359	2359
ESC_CA7746AA	ESC_GA3147AA_AS	DRS014959	DRR017175	Human	Human						Unknown								MIYAZAKI	Escherichia_albertii								PRJDB2041	DRP001939		SAMD00006213	DRS014959	42439	42438	ESC_CA7746AA	NaN	2363	2363	2363	2363	2363	2363	2360	2360	2360	2360	2359	2359	2359
ESC_CA7747AA	ESC_GA3146AA_AS	DRS014958	DRR017174	Human	Human						Unknown								MIYAZAKI	Escherichia_albertii								PRJDB2041	DRP001939		SAMD00006206	DRS014958	42439	42438	ESC_CA7747AA	NaN	58492	58492	2361	2361	2361	2361	2360	2360	2360	2360	2359	2359	2359
ESC_CA7748AA	ESC_GA3145AA_AS	DRS014957	DRR017173	Human	Human						Unknown								MIYAZAKI	Escherichia_albertii								PRJDB2041	DRP001939		SAMD00006199	DRS014957	42439	42438	ESC_CA7748AA	NaN	2359	2359	2359	2359	2359	2359	2359	2359	2359	2359	2359	2359	2359
ESC_CA7749AA	ESC_GA3144AA_AS	DRS014956	DRR017172	Human	Human						Unknown								MIYAZAKI	Escherichia_albertii								PRJDB2041	DRP001939		SAMD00006183	DRS014956	42439	42438	ESC_CA7749AA	NaN	2359	2359	2359	2359	2359	2359	2359	2359	2359	2359	2359	2359	2359
ESC_CA7751AA	ESC_GA3142AA_AS	DRS014954	DRR017170	Avian (not defined)	Avian						Unknown								MIYAZAKI	Escherichia_albertii								PRJDB2041	DRP001939		SAMD00006201	DRS014954	42439	42438	ESC_CA7751AA	NaN	58493	58493	2358	2358	2358	2356	2356	2356	2356	2356	2356	2356	2356
ESC_CA7752AA	ESC_GA3141AA_AS	DRS014953	DRR017169	Avian (not defined)	Avian						Unknown								MIYAZAKI	Escherichia_albertii								PRJDB2041	DRP001939		SAMD00006174	DRS014953	42439	42438	ESC_CA7752AA	NaN	18038	2357	2357	2357	2357	2356	2356	2356	2356	2356	2356	2356	2356
ESC_CA7753AA	ESC_HA0461AA_AS	DRS014952	DRR017168	Avian (not defined)	Avian						Unknown								MIYAZAKI	Escherichia_albertii								PRJDB2041	DRP001939		SAMD00006185	DRS014952	42439	42438	ESC_CA7753AA	NaN	2356	2356	2356	2356	2356	2356	2356	2356	2356	2356	2356	2356	2356
ESC_CA7754AA	ESC_GA3139AA_AS	DRS014951	DRR017167	Human	Human						Unknown								MIYAZAKI	Escherichia_albertii								PRJDB2041	DRP001939		SAMD00006205	DRS014951	42439	42438	ESC_CA7754AA	NaN	2355	2355	2355	2355	2355	2354	2354	2354	2354	2354	2354	2349	2344
ESC_CA7755AA	ESC_GA3138AA_AS	DRS014950	DRR017166	Human	Human						Unknown								MIYAZAKI	Escherichia_albertii								PRJDB2041	DRP001939		SAMD00006169	DRS014950	42439	42438	ESC_CA7755AA	NaN	45591	45591	45591	45591	45591	2354	2354	2354	2354	2354	2354	2349	2344
ESC_CA7756AA	ESC_GA3134AA_AS	DRS014949	DRR017165	Human	Human						Unknown								MIYAZAKI	Escherichia_albertii								PRJDB2041	DRP001939		SAMD00006196	DRS014949	42439	42438	ESC_CA7756AA	NaN	58494	58494	2354	2354	2354	2354	2354	2354	2354	2354	2354	2349	2344
ESC_CA7757AA	ESC_GA3133AA_AS	DRS014948	DRR017164	Avian (not defined)	Avian						Unknown								MIYAZAKI	Escherichia_albertii								PRJDB2041	DRP001939		SAMD00006171	DRS014948	42439	42438	ESC_CA7757AA	NaN	58498	58498	2352	2352	2352	2352	2352	2352	2352	2352	2349	2349	2344
ESC_CA7758AA	ESC_UA5454AA_AS	DRS014947	DRR017163	Avian (not defined)	Avian						Unknown								MIYAZAKI	Escherichia_albertii								PRJDB2041	DRP001939		SAMD00006180	DRS014947	42439	42438	ESC_CA7758AA	NaN	77163	77163	77163	77163	77163	77163	2353	2352	2352	2352	2349	2349	2344
ESC_CA7760AA	ESC_UA5455AA_AS	DRS014945	DRR017161	Avian (not defined)	Avian						Unknown								MIYAZAKI	Escherichia_albertii								PRJDB2041	DRP001939		SAMD00006198	DRS014945	42439	42438	ESC_CA7760AA	NaN	77164	77164	77164	77164	77158	2349	2349	2349	2349	2349	2349	2349	2344
ESC_CA7761AA	ESC_UA5456AA_AS	DRS014944	DRR017160	Avian (not defined)	Avian						Unknown								MIYAZAKI	Escherichia_albertii								PRJDB2041	DRP001939		SAMD00006167	DRS014944	42439	42438	ESC_CA7761AA	NaN	80431	77158	77158	77158	77158	2349	2349	2349	2349	2349	2349	2349	2344
ESC_CA7762AA	ESC_UA5457AA_AS	DRS014943	DRR017159	Avian (not defined)	Avian						Unknown								MIYAZAKI	Escherichia_albertii								PRJDB2041	DRP001939		SAMD00006209	DRS014943	42439	42438	ESC_CA7762AA	NaN	77157	77157	77157	77157	77157	77157	2349	2349	2349	2349	2349	2349	2344
ESC_CA7765AA	ESC_HA0462AA_AS	DRS014940	DRR017156	Avian (not defined)	Avian						Unknown								MIYAZAKI	Escherichia_albertii								PRJDB2041	DRP001939		SAMD00006184	DRS014940	42439	42438	ESC_CA7765AA	NaN	58615	58615	2344	2344	2344	2344	2344	2344	2344	2344	2344	2344	2344
ESC_CA8102AA	ESC_GA3572AA_AS	2012C-4454	SRR3231783	Unknown							Americas	United_States							Centers_for_Disease_Control_and_Prevention_Enteric_Diseases_Laboratory_Branch	Escherichia_albertii								PRJNA218110	SRP046387		SAMN04558449	SRS1343329	42445	42445	ESC_CA8102AA	NaN	58486	58486	2045	2045	2045	2045	2045	2045	2045	2045	2045	2045	2045
ESC_CA8996AA	ESC_GA4676AA_AS	EC06-170	GCF_001549955	Unknown			2006				Asia	Japan							University_of_Miyazaki	Escherichia_albertii								PRJNA224116			SAMD00026637		42459	42327	ESC_CA8996AA	NaN	17900	1701	1701	1701	1701	1701	1701	1701	1701	1701	1701	1701	1701
ESC_CA9106AA	ESC_GA4802AA_AS	KF1	GCF_000512125	Unknown							Unknown								NCBI	Escherichia_albertii								PRJNA224116			SAMN02641387		42459	41638	ESC_CA9106AA	NaN	17889	1596	1596	1596	1596	1596	1596	1596	1596	1596	1596	1596	1596
ESC_DA8391AA	ESC_HA3092AA_AS	80B_L1	ERR738819	Unknown							Unknown								CGS-GL	Escherichia_albertii								PRJEB8306	ERP009371		SAMEA3217964	ERS644964	42552	42060	ESC_DA8391AA	NaN	24127	24127	24127	24127	24127	24127	24127	24127	24127	24127	6972	2377	2359
ESC_EA0845AA	ESC_HA6142AA_AS	PNUSAE003532	SRR3882983	Unknown							Americas	United_States							Centers_for_Disease_Control_and_Prevention_Enteric_Diseases_Laboratory_Branch	Escherichia_albertii								PRJNA218110	SRP046387		SAMN05357716	SRS1558301	42569	42563	ESC_EA0845AA	NaN	58512	58512	26235	26235	26235	26235	26235	2812	2812	2812	2812	2812	2344
ESC_EA5765AA	ESC_IA1902AA_AS	16036524	traces-0NWGrwg	Human	Human		2016				Europe	Luxembourg							Frederic_Decruyenaere	Escherichia_albertii													42628	42814	ESC_EA5765AA	NaN	30738	30738	30738	30738	30738	30738	30738	8849	8849	8849	8849	2344	2344
ESC_EA7633AA	ESC_IA4162AA_AS	329432d0-fa7c-11e5-850b-3c4a9275d6c8	ERR1622511	Unknown							Unknown								SC	Escherichia_albertii								PRJEB12887	ERP014412		SAMEA3981590	ERS1152700	42645	42643	ESC_EA7633AA	NaN	31663	31663	31663	31663	31663	31663	31663	31663	31663	31663	6972	2377	2359
ESC_EA7634AA	ESC_IA4161AA_AS	324b6a00-fa7c-11e5-850b-3c4a9275d6c8	ERR1622510	Unknown							Unknown								SC	Escherichia_albertii								PRJEB12887	ERP014412		SAMEA3981584	ERS1152694	42645	42643	ESC_EA7634AA	NaN	58525	58525	31663	31663	31663	31663	31663	31663	31663	31663	6972	2377	2359
ESC_GA4628AA	ESC_NA3942AA_AS	e78d0480-3142-11e6-a63e-3c4a9275d6c8	ERR1953722	Unknown							Unknown								SC	Escherichia_albertii								PRJEB20541	ERP022701		SAMEA48251668	ERS1502450	42860	42859	ESC_GA4628AA	NaN	45100	45100	45100	45100	45100	45100	45100	45100	45100	45100	1596	1596	1596
ESC_GA5711AA	ESC_NA8451AA_AS	412877	SRR5579151	Unknown							Americas	United_States							Centers_for_Disease_Control_and_Prevention_Enteric_Diseases_Laboratory_Branch	Escherichia_albertii								PRJNA218110	SRP046387		SAMN07147088	SRS2211545	42875	42874	ESC_GA5711AA	NaN	46585	46585	46585	46585	46585	46585	46585	2045	2045	2045	2045	2045	2045
ESC_GA5773AA	ESC_NA8755AA_AS	2014C-4359	SRR5590313	Unknown							Americas	United_States							Centers_for_Disease_Control_and_Prevention_Enteric_Diseases_Laboratory_Branch	Escherichia_albertii								PRJNA218110	SRP046387		SAMN07159039	SRS2220391	42879	42878	ESC_GA5773AA	NaN	46865	46865	46865	46865	46865	46865	46865	46865	42640	1596	1596	1596	1596
ESC_GA5774AA	ESC_NA8754AA_AS	2014C-4358	SRR5590305	Unknown							Americas	United_States							Centers_for_Disease_Control_and_Prevention_Enteric_Diseases_Laboratory_Branch	Escherichia_albertii								PRJNA218110	SRP046387		SAMN07159040	SRS2220386	42879	42878	ESC_GA5774AA	NaN	46866	46866	46866	46866	46866	46866	46866	7727	7727	2359	2359	2359	2359
ESC_GA5775AA	ESC_NA8753AA_AS	2010C-3449	SRR8359507	Unknown							Americas	United_States							Centers_for_Disease_Control_and_Prevention_Enteric_Diseases_Laboratory_Branch	Escherichia_albertii								PRJNA218110	SRP046387		SAMN07159044	SRS2220377	42879	42878	ESC_GA5775AA	NaN	46877	46877	46877	46877	46877	2045	2045	2045	2045	2045	2045	2045	2045
ESC_GA5776AA	ESC_NA8752AA_AS	2014C-4361	SRR5590278	Unknown							Americas	United_States							Centers_for_Disease_Control_and_Prevention_Enteric_Diseases_Laboratory_Branch	Escherichia_albertii								PRJNA218110	SRP046387		SAMN07159038	SRS2220356	42879	42878	ESC_GA5776AA	NaN	46874	46874	46874	46874	46874	46874	46874	46874	46874	46874	46874	46874	27477
ESC_GA5779AA	ESC_NA8749AA_AS	2012N-4013	SRR5590078	Unknown							Americas	United_States							Centers_for_Disease_Control_and_Prevention_Enteric_Diseases_Laboratory_Branch	Escherichia_albertii								PRJNA218110	SRP046387		SAMN07159042	SRS2220165	42879	42878	ESC_GA5779AA	NaN	46873	46873	46873	46873	46873	46873	46873	46873	46873	46873	8899	2957	2344
ESC_GA5780AA	ESC_NA8748AA_AS	718250	SRR5590075	Unknown							Americas	United_States							Centers_for_Disease_Control_and_Prevention_Enteric_Diseases_Laboratory_Branch	Escherichia_albertii								PRJNA218110	SRP046387		SAMN07159045	SRS2220162	42879	42878	ESC_GA5780AA	NaN	46869	46869	46869	46869	46869	46869	46869	46869	46869	46869	46869	2381	2359
ESC_GA5782AA	ESC_NA8746AA_AS	2014C-4356	SRR5590054	Unknown							Americas	United_States							Centers_for_Disease_Control_and_Prevention_Enteric_Diseases_Laboratory_Branch	Escherichia_albertii						ShigTyper_Wu_et_al.,_2019_AEM_85:_e00165-19		PRJNA218110	SRP046387		SAMN07159041	SRS2220141	42879	42878	ESC_GA5782AA	NaN	46872	46872	46872	46872	46872	46872	46872	46872	46872	46872	46872	46872	2359
ESC_GA5783AA	ESC_NA8745AA_AS	2010C-4750	SRR5590039	Unknown							Americas	United_States							Centers_for_Disease_Control_and_Prevention_Enteric_Diseases_Laboratory_Branch	Escherichia_albertii								PRJNA218110	SRP046387		SAMN07159043	SRS2220127	42879	42878	ESC_GA5783AA	NaN	46868	46868	46868	46868	46868	46585	46585	2045	2045	2045	2045	2045	2045
ESC_GA8363AA	ESC_OA4990AA_AS	TW08933	GCF_000208425	Unknown							Unknown								NCBI	Escherichia_albertii								PRJNA224116			SAMN02469843		42934	40654	ESC_GA8363AA	NaN	58640	58640	48595	48595	48595	11408	11408	11408	11408	11408	11408	11408	11408
ESC_GA8366AA	ESC_OA4993AA_AS	TW15818	GCF_000208505	Unknown							Unknown								NCBI	Escherichia_albertii								PRJNA224116			SAMN02469844		42934	40654	ESC_GA8366AA	NaN	48602	48602	48602	48602	48602	48602	48602	48602	48602	48602	48602	48602	2359
ESC_HA6233AA	ESC_QA2841AA_AS	2012C-3998	SRR6186607	Unknown							Americas	United_States							Centers_for_Disease_Control_and_Prevention_Enteric_Diseases_Laboratory_Branch	Escherichia_albertii								PRJNA218110	SRP046387		SAMN07808846	SRS2605225	43026	43026	ESC_HA6233AA	NaN	54792	17368	17368	17368	17368	17368	17368	17368	17368	17368	2367	1701	1701
ESC_IA1031AA	ESC_RA1857AA_AS	2012C-3221	SRR6373717	Unknown							Americas	United_States							Centers_for_Disease_Control_and_Prevention_Enteric_Diseases_Laboratory_Branch	Escherichia_albertii								PRJNA218110	SRP046387		SAMN08172569	SRS2756250	43084	43082	ESC_IA1031AA	NaN	58342	58342	58342	58342	58342	11607	11607	11436	11436	11436	11436	11436	11436
ESC_IA1036AA	ESC_RA1852AA_AS	2013C-4143	SRR6373712	Unknown							Americas	United_States							Centers_for_Disease_Control_and_Prevention_Enteric_Diseases_Laboratory_Branch	Escherichia_albertii								PRJNA218110	SRP046387		SAMN08172567	SRS2756246	43084	43082	ESC_IA1036AA	NaN	58320	58320	58320	58320	58320	58320	58320	58320	58320	58320	58320	11408	11408
ESC_IA1043AA	ESC_RA1845AA_AS	2010C-3535	SRR6373701	Unknown							Americas	United_States							Centers_for_Disease_Control_and_Prevention_Enteric_Diseases_Laboratory_Branch	Escherichia_albertii								PRJNA218110	SRP046387		SAMN08172552	SRS2756236	43084	43082	ESC_IA1043AA	NaN	58301	58301	58301	58301	58301	58301	58301	58301	58301	2380	2380	2380	2380
ESC_IA1463AA	ESC_RA1988AA_AS	440604	SRR8355582	Unknown							Americas	United_States							Centers_for_Disease_Control_and_Prevention_Enteric_Diseases_Laboratory_Branch	Escherichia_albertii								PRJNA218110	SRP046387		SAMN08199278	SRS2765996	43088	43087	ESC_IA1463AA	NaN	58690	58690	58690	58690	58690	58690	6972	6972	6972	6972	6972	2377	2359
ESC_IA1468AA	ESC_RA2138AA_AS	B1869	traces-0lzqGHx	Unknown							Unknown								David_Gordon	Escherichia_albertii													43088	43274	ESC_IA1468AA	NaN	58678	58678	58678	58678	58678	58678	58678	58678	58678	58678	1596	1596	1596
ESC_IA6916AA	ESC_RA9277AA_AS	4d21bd80-9f6c-11e6-8f55-3c4a9275d6c8	ERR2525591	Unknown							Unknown								SC	Escherichia_albertii								PRJEB19322	ERP021324		SAMEA80261668	ERS1545130	43209	43208	ESC_IA6916AA	NaN	62698	62698	62698	62698	62698	62698	6972	6972	6972	6972	6972	2377	2359
ESC_IA8259AA	ESC_SA1134AA_AS	18-23-18-8100365-Z	traces-0xVUoOp	Human	Human		2018				Europe	United_Kingdom	Scotland						SSSCDRL	Escherichia_albertii													43231	43417	ESC_IA8259AA	NaN	63553	63553	63553	63553	63553	21771	2045	2045	2045	2045	2045	2045	2045
ESC_JA7529AA	ESC_UA6679AA_AS	ce3baf20-36e8-11e7-bc2e-3c4a9275d6c8	ERR2719314	Unknown							Unknown								Wellcome_Sanger_Institute	Escherichia_albertii								PRJEB20809	ERP022995		SAMEA104076984	ERS1740877	43315	43313	ESC_JA7529AA	NaN	80610	78439	78439	78439	71025	71025	71025	71025	14763	14763	2359	2359	2359
ESC_KA2663AA	ESC_UA0380AA_AS	50-18-18-8100991-G	traces-0ufDHwa	Human	Human		2018				Europe	United_Kingdom	Scotland						SSSCDRL	Escherichia_albertii													43377	43563	ESC_KA2663AA	NaN	74424	74424	74424	74424	74424	74424	74424	74424	46873	46873	8899	2957	2344
ESC_KA4978AA	ESC_UA3367AA_AS	XH31480S	traces-0fNUkfp	Unknown			2013				Unknown								Anne_Holmes	Escherichia_albertii													43410	43596	ESC_KA4978AA	NaN	76508	76508	76507	76507	76507	76507	76507	76507	76507	55793	55793	55793	55793
ESC_KA4979AA	ESC_UA3372AA_AS	XH31632N	traces-0wsouWF	Unknown			2013				Unknown								Anne_Holmes	Escherichia_albertii													43410	43596	ESC_KA4979AA	NaN	76507	76507	76507	76507	76507	76507	76507	76507	76507	55793	55793	55793	55793
ESC_KA7291AA	ESC_VA2329AA_AS	CB9786	GCF_002285475	Unknown			2003				Europe	Germany							University_of_Miyazaki	Escherichia_albertii								PRJNA224116			SAMD00026629		43438	42314	ESC_KA7291AA	NaN	80249	79146	79146	79146	79146	79146	79146	79146	79146	79146	79146	2349	2344
ESC_KA7292AA	ESC_VA2330AA_AS	NIAH_Bird_3	GCF_002285455	Avian (not defined)	Avian		2004				Asia	Japan							University_of_Miyazaki	Escherichia_albertii								PRJNA224116			SAMD00026650		43438	42314	ESC_KA7292AA	NaN	80268	79140	79140	79140	79140	79140	79140	79140	79140	79140	79140	2344	2344
ESC_KA7880AA	ESC_VA3546AA_AS	NCTC_9362	GCF_003864095	Unknown							Unknown								CDC	Escherichia_albertii						Originally_S._boydii_B13		PRJNA218110			SAMN09534374		43441	43439	ESC_KA7880AA	NaN	81889	80775	80775	79798	79798	11437	11437	11437	11437	11436	11436	11436	11436
ESC_KA9022AA	ESC_VA6165AA_AS	PSU-1787	SRR8397427	Avian (not defined)	Avian		2018	8			Americas	United_States	Alaska						FDA_Center_for_Food_Safety_and_Applied_Nutrition	Escherichia_albertii								PRJNA357722	SRP101500		SAMN10485885	SRS4211413	43473	43469	ESC_KA9022AA	NaN	82713	81798	81798	81798	81798	81798	81798	81798	8024	8024	8024	8024	8024
ESC_LA1519AA	ESC_WA1819AA_AS	12508-1	traces-0AFZrUR	Unknown							Unknown								David_Gordon	Escherichia_albertii													43502	43502	ESC_LA1519AA	NaN	84320	84320	84320	84320	84320	84320	84320	2365	2365	2365	1701	1701	1701
ESC_LA2972AA	ESC_WA7903AA_AS	FWSEC0444	SRR7612302	Unknown			2000	1			Americas	Canada	Alberta				54.4984	-115	NML_bioinformatics	Escherichia_albertii		O8:H19						PRJNA287560	SRP155537		SAMN08797315	SRS3602214	43507	43487	ESC_LA2972AA	NaN	88090	88090	88090	88090	88090	88090	88090	88090	88090	15345	15345	2349	2344
ESC_MA0839AA	ESC_XA1973AA_AS	201611658	traces-0JOWsTy	Human	Human		2016				Europe	France							F.X._Weill,_Institut_Pasteur	Escherichia_albertii		O8_(PCR)											43530	43902	ESC_MA0839AA	NaN	86665	86665	86665	86665	86665	86665	86665	86665	86665	86665	86665	86665	86665
ESC_MA3398AA	ESC_YA3688AA_AS	17B036	traces-0gdUgKK	Unknown							Unknown								David_Gordon	Escherichia_albertii													43565	43565	ESC_MA3398AA	NaN	92244	92244	92244	92244	92244	92244	92244	92244	92244	92244	92244	92244	92244
ESC_MA3399AA	ESC_YA3689AA_AS	B1936	traces-0eaSPhq	Unknown							Unknown								David_Gordon	Escherichia_albertii													43565	43565	ESC_MA3399AA	NaN	92243	92243	92243	92243	92243	92243	92243	92243	92243	92243	55793	55793	55793
ESC_MA3400AA	ESC_YA3690AA_AS	B249	traces-0tFaOPy	Unknown							Unknown								David_Gordon	Escherichia_albertii													43565	43565	ESC_MA3400AA	NaN	92245	92245	92245	92245	92245	48602	48602	48602	48602	48602	48602	48602	2359
ESC_MA3401AA	ESC_YA3691AA_AS	B60345	traces-0CauMMB	Unknown							Unknown								David_Gordon	Escherichia_albertii													43565	43565	ESC_MA3401AA	NaN	92242	92242	92242	92242	92242	92242	92242	92242	92242	92242	92242	92242	2359
ESC_MA3402AA	ESC_YA3749AA_AS	B101	traces-0ceZqES	Unknown							Unknown								David_Gordon	Escherichia_albertii													43565	43565	ESC_MA3402AA	NaN	92246	92246	92246	92246	92246	92246	92246	92246	92246	92246	92246	92246	2359
ESC_MA4012AA	ESC_YA6925AA_AS	1ca39c92-d9ad-11e7-81ba-3c4a9275d6c8	ERR3283072	Unknown							Unknown								Wellcome_Sanger_Institute	Escherichia_albertii								PRJEB20541	ERP022701		SAMEA4695668	ERS2515844	43573	43572	ESC_MA4012AA	NaN	93387	93387	93387	93387	93387	93387	93387	93387	93387	6972	6972	2377	2359
ESC_NA1145AA	ESC_BB8674AA_AS	Taronga-1944	traces-0nKlHEP	Unknown			2019				Unknown								David_Gordon	Escherichia_albertii													43630	43630	ESC_NA1145AA	NaN	99665	99665	99665	99665	99665	99665	99665	99665	99665	2349	2349	2349	2344
ESC_NA2613AA	ESC_BB7572AA_AS	PNUSAE025409	SRR9332783	Unknown							Americas	United_States							PulseNet_Next_Generation_Subtyping_Methods_Unit	Escherichia_albertii								PRJNA218110	SRP046387		SAMN12100513	SRS4999820	43637	43636	ESC_NA2613AA	NaN	100931	100931	100931	100931	100931	100931	100931	88373	88291	88291	88291	2344	2344
ESC_NA2616AA	ESC_BB7569AA_AS	PNUSAE025411	SRR9332780	Unknown							Americas	United_States							PulseNet_Next_Generation_Subtyping_Methods_Unit	Escherichia_albertii								PRJNA218110	SRP046387		SAMN12100514	SRS4999817	43637	43636	ESC_NA2616AA	NaN	100933	100933	100933	100933	100933	100933	100933	100933	100933	100933	78561	78561	2359
ESC_NA4817AA	ESC_CB4194AA_AS	PNUSAE026326	SRR9671737	Unknown							Americas	United_States							PulseNet_Next_Generation_Subtyping_Methods_Unit	Escherichia_albertii								PRJNA218110	SRP046387		SAMN12256414	SRS5086997	43658	43657	ESC_NA4817AA	NaN	102601	102601	102601	102601	102601	102601	102601	102601	79146	79146	79146	2349	2344
ESC_NA7521AA	ESC_DB0497AA_AS	HIPH12338	DRR181226	Avian (not defined)	Avian		2012				Asia	Japan							KAGOSHIMA	Escherichia_albertii								PRJDB8401	DRP005359		SAMD00173614	DRS105695	43692	43691	ESC_NA7521AA	NaN	105332	105332	105332	105332	105332	105332	105332	105332	105332	105332	105332	105332	105332
ESC_OA1951AA	ESC_FB3840AA_AS	1909F16925	traces-0vhKPAi	Human	Human		2019				Europe	Denmark							Statens_Serum_Institut	Escherichia_albertii				Pathogen						Diarrhoea			43727	43727	ESC_OA1951AA	NaN	114285	114285	114285	114285	114285	114285	114285	114285	114285	114285	2371	2371	2371
ESC_OA4098AA	ESC_FB7698AA_AS	SMG-19-1602	traces-0GPuzOu	Human	Human		2019				Europe	United_Kingdom	Scotland						SSSCDRL	Escherichia_albertii													43745	43745	ESC_OA4098AA	NaN	115889	115889	115889	115889	115889	115889	115889	115889	115889	2360	2359	2359	2359
ESC_OA4731AA	ESC_FB8637AA_AS	SMG-19-1680	traces-0xZsRrS	Unknown			2019				Europe	United_Kingdom	Scotland						SSSCDRL	Escherichia_albertii													43755	43755	ESC_OA4731AA	NaN	115889	115889	115889	115889	115889	115889	115889	115889	115889	2360	2359	2359	2359
ESC_PA2360AA	ESC_GB6579AA_AS	CIP_58.21	traces-0TPjjhb	Human	Human						Europe	France							F.X.Weill,_Institut_Pasteur	Escherichia_albertii		13				E._albertii_group_2;_formerly_S._boydii_13							43788	44160	ESC_PA2360AA	NaN	118707	118707	118707	118707	14086	14086	14086	11436	11436	11436	11436	11436	11436
ESC_PA2363AA	ESC_GB6582AA_AS	Bangladesh9194	traces-0HfUSkx	Human	Human						Asia	Bangladesh							F.X.Weill,_Institut_Pasteur	Escherichia_albertii						E._albertii_group_I							43788	44160	ESC_PA2363AA	NaN	118711	118711	118711	118711	6949	6949	6949	6947	6947	6947	6947	6947	6947
ESC_PA2364AA	ESC_GB6583AA_AS	Bangladesh924	traces-0ueKgXr	Human	Human						Asia	Bangladesh							F.X.Weill,_Institut_Pasteur	Escherichia_albertii						E._albertii_group_I							43788	44160	ESC_PA2364AA	NaN	118710	118710	118710	118710	118710	6947	6947	6947	6947	6947	6947	6947	6947
ESC_PA2365AA	ESC_GB6584AA_AS	Bangladesh10457	traces-0hFutxV	Human	Human						Asia	Bangladesh							F.X.Weill,_Institut_Pasteur	Escherichia_albertii						E._albertii_group_I							43788	44160	ESC_PA2365AA	NaN	118713	118713	118713	118713	118713	6947	6947	6947	6947	6947	6947	6947	6947
ESC_PA2366AA	ESC_GB6585AA_AS	Bangladesh9070	traces-0zpGpnh	Human	Human						Asia	Bangladesh							F.X.Weill,_Institut_Pasteur	Escherichia_albertii						E._albertii_group_I							43788	44160	ESC_PA2366AA	NaN	118709	118709	118709	118709	118709	6947	6947	6947	6947	6947	6947	6947	6947
ESC_PA2367AA	ESC_GB6586AA_AS	CIP_107988	traces-0KilIaO	Human	Human						Europe	France							F.X.Weill,_Institut_Pasteur	Escherichia_albertii						E._albertii_group_I							43788	44160	ESC_PA2367AA	NaN	118714	118714	118714	118714	118714	6947	6947	6947	6947	6947	6947	6947	6947
ESC_PA9453AA	ESC_IB1954AA_AS	201908159	traces-0khKbLq	Human	Human		2019				Europe	France							F.X.Weill,_Institut_Pasteur	Escherichia_albertii													43850	44222	ESC_PA9453AA	NaN	127181	127181	127181	127181	127181	127181	127181	36647	11436	11436	11436	11436	11436
ESC_QA8224AA	ESC_JB8148AA_AS	SMG-20-605	traces-0vwJYAg	Unknown							Europe	United_Kingdom	Scotland						SSSCDRL	Escherichia_albertii													43910	43910	ESC_QA8224AA	NaN	133218	133218	133218	133218	133218	21400	21400	21400	21400	21400	11408	11408	11408
ESC_RA5844AA	ESC_LB6292AA_AS	TZ02797	traces-0swnJPP	Avian (not defined)	Avian						Unknown								David_Gordon	Escherichia_albertii													43991	43991	ESC_RA5844AA	NaN	139843	139843	139843	139843	139843	99665	99665	99665	99665	2349	2349	2349	2344
ESC_RA5846AA	ESC_LB6297AA_AS	A80496	traces-0WBdUtW	Unknown							Unknown								David_Gordon	Escherichia_albertii													43991	43991	ESC_RA5846AA	NaN	139849	139849	139849	139849	139849	139849	139849	139849	139849	3322	3322	2349	2344
ESC_SA2152AA	ESC_MB9457AA_AS	SMG-20-1411	traces-0guXmhI	Human							Unknown								SSSCDRL	Escherichia_albertii													44074	44074	ESC_SA2152AA	NaN	144260	144260	144260	144260	144260	144260	144260	74424	46873	46873	8899	2957	2344
ESC_SA7121AA	ESC_NB8181AA_AS	828224	SRR12769838	Unknown			2019	10			Europe	United_Kingdom							Public_Health_England	Escherichia_albertii		Escherichia						PRJNA315192	SRP071789		SAMN16363961	SRS7473500	44109	44109	ESC_SA7121AA	NaN	147900	147900	147900	147900	147900	147900	147900	147900	147900	147900	3322	2349	2344
ESC_TA4316AA	ESC_RB9893AA_AS	S1-84	traces-0SzxHwn	Unknown							Unknown								IAME_(erick.denamur@inserm.fr)	Escherichia_albertii													44168	44199	ESC_TA4316AA	NaN	151767	151767	151767	151767	151767	151767	151767	151767	151767	151767	151767	151767	151767
ESC_TA4440AA	ESC_SB5138AA_AS	200606716	traces-0zNMrSd	Human			2020				Europe	France							F.X.Weill,_Institut_Pasteur	Escherichia_albertii													44173	44545	ESC_TA4440AA	NaN	152156	152156	152156	152156	152156	152156	127181	36647	11436	11436	11436	11436	11436
ESC_UA1345AA	ESC_UB5064AA_AS	PNUSAE016306	SRR12967271	Unknown			2018				Americas	United_States							Centers_for_Disease_Control_and_Prevention_Enteric_Diseases_Laboratory_Branch	Escherichia_albertii		O65:						PRJNA218110	SRP046387		SAMN16628287	SRS7635133	44228	44137	ESC_UA1345AA	NaN	157373	157373	157373	157373	157373	157373	79146	79146	79146	79146	79146	2349	2344
ESC_XA5040AA	ESC_AC5695AA_AS	8	traces-0XsakwM	Avian (not defined)	Avian		2021				Unknown								igor.loncaric@vetmeduni.ac.at	Escherichia_albertii				Non_Pathogen									44512	44512	ESC_XA5040AA	NaN	182218	182218	182218	182218	182218	182218	182218	182218	182218	182218	182218	182218	55793
[truncated: 1 more columns]
